# Supplementary material for: Transcriptomic Analysis Reveals Competitive Growth Advantage of Non-pigmented Serratia marcescens Mutants
Source: Front Microbiol. 2022 Jan 4;12:793202. doi: 10.3389/fmicb.2021.793202 (PMC8764370; doi:10.3389/fmicb.2021.793202)
Supplement: Supplementary file 2 [file Data_Sheet_2.xls]

## Sheet: SMR-vs-SMW2.genes.filter.annot
Table S2. Differentially expressed genes (by lg2(FC)) of SCQ1-3M vs SCQ1.
id	SCQ1_fpkm	SCQ1-3M_fpkm	log2(FC)	P value	FDR	significant	Symbol	Description
SMR_GM003650	101.31	0.001	-16.6284	4.24703e-18	1.4355e-16	yes	--	Uncharacterised protein [Serratia marcescens]
SMR_GM004277	30.8067	0.001	-14.911	0.000422999	0.00268075	yes	dgkA	diacylglycerol kinase [Serratia marcescens]
SMR_GM002224	30.7467	0.001	-14.9081	4.4482e-43	3.813e-41	yes	pigB	fumarate reductase [Serratia marcescens]
SMR_GM004628	30.3567	0.001	-14.8897	6.55088e-33	4.21009e-31	yes	budB	acetolactate synthase [Serratia marcescens]
SMR_GM004094	15.5533	0.001	-13.9249	0.000121929	0.00087754	yes	--	Uncharacterized conserved protein [Serratia marcescens]
SMR_GM003540	12.78	0.001	-13.6416	0.0015949	0.00856181	yes	--	Protein of uncharacterised function (DUF2946) [Serratia marcescens]
SMR_GM003041	12.0467	0.001	-13.5563	0.00346747	0.0167963	yes	--	Uncharacterised protein [Serratia marcescens]
SMR_GM002456	11.9233	0.001	-13.5415	0.00702227	0.0304298	yes	--	Protein of uncharacterised function (DUF3423) [Serratia marcescens]
SMR_GM004087	11.8167	0.001	-13.5285	8.85661e-06	8.0184e-05	yes	--	protein of avirulence locus ImpE [Serratia marcescens]
SMR_GM003390	11.35	0.001	-13.4704	0.00851249	0.0356681	yes	--	Uncharacterised protein [Serratia marcescens]
SMR_GM001072	10.4067	0.001	-13.3452	1.63225e-06	1.69657e-05	yes	Spro_4740	transcriptional regulator [Serratia marcescens subsp. marcescens ATCC 13880] [Serratia marcescens]
SMR_GM002390	9.43667	0.001	-13.2041	0.00240306	0.0122516	yes	--	membrane protein [Serratia sp. TEL]
SMR_GM001605	8.31333	0.001	-13.0212	0.011951	0.0472142	yes	--	membrane protein [Serratia nematodiphila DZ0503SBS1] [Serratia nematodiphila]
SMR_GM003749	6.87667	0.001	-12.7475	0.00634827	0.0280418	yes	trpG	glutamine amidotransferase [Serratia marcescens]
SMR_GM004456	6.67333	0.001	-12.7042	0.00152806	0.00827111	yes	--	TetR family transcriptional regulator [Serratia marcescens]
SMR_GM003336	5.90333	0.001	-12.5273	0.00225152	0.0115305	yes	--	ATPase [Serratia marcescens]
SMR_GM002631	5.75	0.001	-12.4893	0.00117365	0.00660339	yes	ycaC	nicotinamidase/pyrazinamidase [Serratia marcescens]
SMR_GM002637	5.69	0.001	-12.4742	0.00166387	0.00889021	yes	cynT	carbonic anhydrase [Serratia marcescens]
SMR_GM002214	4.85333	0.001	-12.2448	0.00351881	0.0169729	yes	--	4'-phosphopantetheinyl transferase [Serratia marcescens]
SMR_GM001075	4.58667	0.001	-12.1632	0.00107842	0.00614895	yes	AIM1	enoyl-CoA hydratase/carnithine racemase [Serratia marcescens subsp. marcescens ATCC 13880] [Serratia marcescens]
SMR_GM002213	3.79	0.001	-11.888	0.00158286	0.00852036	yes	pigM	prodigiosin biosynthesis protein PigM [Serratia marcescens]
SMR_GM002107	2.53	0.001	-11.3049	0.0106182	0.0425754	yes	--	protein TonB [Serratia nematodiphila]
SMR_GM003445	1.77667	0.001	-10.795	0.00641378	0.0282764	yes	tsr	methyl-accepting chemotaxis protein [Serratia marcescens]
SMR_GM003016	0.643333	0.001	-9.32942	0.0126751	0.0495175	yes	bepE	multidrug efflux RND transporter permease subunit [Serratia marcescens]
SMR_GM004073	43.4033	0.1	-8.76166	1.36289e-11	2.75172e-10	yes	--	Uncharacterised protein [Serratia marcescens]
SMR_GM002220	73.71	0.206667	-8.47841	1.75988e-48	1.70858e-46	yes	pigF	O-methyltransferase [Serratia marcescens]
SMR_GM002225	250.077	0.84	-8.21777	2.98738e-141	2.72628e-138	yes	pigA	acyl-CoA dehydrogenase [Serratia marcescens]
SMR_GM002048	2470.84	21.7267	-6.82939	1.00275182604733e-314	4.57555658225397e-311	yes	--	BsmB family protein [Serratia marcescens subsp. marcescens ATCC 13880] [Serratia marcescens]
SMR_GM002223	74.4133	0.88	-6.40191	3.50044e-100	1.59725e-97	yes	pigC	phosphoenolpyruvate synthase [Serratia marcescens]
SMR_GM002221	54.2933	0.813333	-6.06078	1.41112e-49	1.53308e-47	yes	pigE	MULTISPECIES: aspartate aminotransferase family protein [Serratia]
SMR_GM000784	169.74	2.89	-5.87611	2.69167e-204	6.14105e-201	yes	ppsD	non-ribosomal peptide synthetase [Serratia marcescens]
SMR_GM002218	60.0433	1.02667	-5.86996	8.42725e-37	6.20219e-35	yes	pigH	7-keto-8-aminopelargonate synthetase [Serratia marcescens]
SMR_GM000011	507.713	10.5533	-5.58824	6.66443e-73	1.32216e-70	yes	gbpA	CBP21 precursor [Serratia marcescens]
SMR_GM004086	29.59	0.826667	-5.16166	5.52734e-07	6.35296e-06	yes	--	Uncharacterised protein [Serratia marcescens]
SMR_GM004284	39.84	1.19	-5.06518	1.42531e-09	2.31447e-08	yes	yghS	ATP-binding protein YghS [Serratia marcescens]
SMR_GM004629	50.6867	1.51667	-5.06263	6.39326e-07	7.25683e-06	yes	budA	alpha-acetolactate decarboxylase [Serratia marcescens]
SMR_GM002222	63.86	2.07333	-4.94489	3.95665e-66	6.94393e-64	yes	pigD	Uncharacterised protein [Serratia marcescens]
SMR_GM003421	170.803	5.67667	-4.91115	8.28723e-59	1.11219e-56	yes	prtB	Serralysin C precursor [Serratia marcescens]
SMR_GM004085	32.3533	1.18	-4.77706	1.85309e-08	2.63416e-07	yes	--	protein serine/threonine phosphatase [Serratia marcescens WW4] [Serratia marcescens]
SMR_GM002217	86.4833	3.43	-4.65614	1.77174e-44	1.58518e-42	yes	pigI	D-alanine--poly(phosphoribitol) ligase [Serratia marcescens]
SMR_GM003519	4.75667	0.193333	-4.62079	0.0120567	0.0474265	yes	NAPEPLD	hydrolase [Serratia marcescens]
SMR_GM004078	37.8767	1.55333	-4.60787	1.25093e-05	0.000110193	yes	--	type VI secretion-associated protein [Serratia marcescens]
SMR_GM004077	16.2633	0.686667	-4.56587	1.61163e-09	2.58939e-08	yes	--	type VI secretion system protein ImpL [Serratia marcescens]
SMR_GM004286	9.6	0.406667	-4.56112	0.0011494	0.00648298	yes	yghQ	membrane protein [Serratia marcescens]
SMR_GM004084	57.2667	2.75	-4.38019	2.0593e-26	1.01039e-24	yes	--	Uncharacterized conserved protein%2C contains FHA domain [Serratia marcescens]
SMR_GM004067	51.81	2.56333	-4.33714	1.43101e-05	0.000124613	yes	--	Uncharacterised protein [Serratia marcescens]
SMR_GM002908	5.77	0.286667	-4.33113	0.00674791	0.029578	yes	paaH	3-hydroxybutyryl-CoA dehydrogenase/3-hydroxyacyl-CoA dehydrogenase [Serratia marcescens subsp. marcescens ATCC 13880] [Serratia marcescens]
SMR_GM004076	8.95	0.49	-4.19103	0.0069444	0.0301938	yes	ytxE	type VI secretion system-associated protein [Serratia marcescens subsp. marcescens Db11] [Serratia marcescens]
SMR_GM003448	185.31	10.25	-4.17624	5.70687e-21	2.18827e-19	yes	--	Rrf2 family transcriptional regulator [Serratia marcescens subsp. marcescens ATCC 13880] [Serratia marcescens]
SMR_GM001935	332.253	20.3833	-4.02682	7.74432e-87	2.07867e-84	yes	mdeA	methionine gamma-lyase [Serratia marcescens]
SMR_GM004092	29.78	1.91333	-3.96018	9.84059e-16	2.84194e-14	yes	Cit	serine/threonine protein kinase [Serratia marcescens]
SMR_GM002971	55.52	3.71667	-3.90093	1.00799e-06	1.09504e-05	yes	yceJ	cytochrome b [Serratia marcescens]
SMR_GM004630	64.63	4.37333	-3.8854	5.90687e-07	6.76517e-06	yes	ampR	LysR family transcriptional regulator [Serratia marcescens]
SMR_GM004066	82.6767	6.19667	-3.73792	5.76617e-29	3.13227e-27	yes	vgrG1	ImpA family type VI secretion-associated protein [Serratia marcescens]
SMR_GM001253	90.72	6.98333	-3.69943	9.42765e-33	5.97477e-31	yes	--	threonine/serine transporter [Serratia marcescens]
SMR_GM003175	322.073	25.33	-3.66847	1.64159e-81	3.94242e-79	yes	prtA	serine 3-dehydrogenase [Serratia marcescens]
SMR_GM001934	48.82	4.01667	-3.6034	0.000256654	0.00170716	yes	--	Uncharacterised protein [Serratia marcescens]
SMR_GM003480	74.19	6.23333	-3.57315	2.5509e-48	2.42495e-46	yes	ssa1	autotransporter outer membrane beta-barrel domain-containing protein [Serratia marcescens]
SMR_GM000009	20.62	1.79	-3.52601	8.83772e-08	1.15219e-06	yes	chiB	chitinase B [Serratia marcescens]
SMR_GM000770	166.617	14.7133	-3.50134	2.44314e-13	5.80628e-12	yes	--	araC-like ligand binding domain protein [Serratia marcescens]
SMR_GM003413	15.4567	1.38	-3.48549	0.00176984	0.00935777	yes	oxdD	oxalate decarboxylase [Serratia marcescens]
SMR_GM001585	41.7833	3.74333	-3.48053	0.0085666	0.0358618	yes	--	Protein of uncharacterised function (DUF1471) [Serratia marcescens]
SMR_GM004091	23.0033	2.12667	-3.43518	4.97481e-06	4.71935e-05	yes	clpV1	ClpV1 family T6SS ATPase [Serratia marcescens]
SMR_GM004070	27.66	2.58667	-3.41864	4.82797e-05	0.000378523	yes	--	low-complexity protein [Serratia marcescens]
SMR_GM002301	251.557	23.6133	-3.41321	5.911e-62	8.42872e-60	yes	chiD	chitinase C1 [Serratia marcescens]
SMR_GM004082	631.62	59.4933	-3.40826	3.92201e-65	6.39147e-63	yes	hcp1	type VI secretion system effector, Hcp1 family [Serratia odorifera DSM 4582] [Serratia odorifera]
SMR_GM002212	72.55	6.87667	-3.39919	2.51794e-12	5.57736e-11	yes	erg	oxidoreductase [Serratia marcescens]
SMR_GM000583	407.423	39.8667	-3.35327	1.18091e-46	1.09969e-44	yes	--	membrane protein [Serratia marcescens EGD-HP20] [Serratia marcescens]
SMR_GM004458	6142.92	621.07	-3.3061	2.38373e-157	3.62566e-154	yes	ompC	Porin OmpC [Serratia marcescens]
SMR_GM002216	11.5833	1.19	-3.28302	0.000191131	0.00130033	yes	pigJ	3-ketoacyl-ACP synthase [Serratia marcescens]
SMR_GM001346	104.463	10.8567	-3.26634	1.4608e-43	1.28185e-41	yes	chiA	chitinase [Serratia marcescens]
SMR_GM004083	178.637	19.42	-3.20141	2.84771e-05	0.000237118	yes	--	type VI secretion protein [Serratia marcescens]
SMR_GM001674	112.133	12.2333	-3.19633	1.46602e-48	1.45423e-46	yes	lgrD	peptide synthetase [Serratia marcescens]
SMR_GM000772	33.36	3.86333	-3.1102	3.12356e-17	9.967e-16	yes	--	Uncharacterised protein [Serratia marcescens]
SMR_GM000228	86085.1	10351.1	-3.05598	1.83551e-115	1.04693e-112	yes	yphA	membrane protein [Serratia sp. TEL]
SMR_GM003412	128.69	15.5033	-3.05325	2.38626e-35	1.57804e-33	yes	fdhC	Gluconate 2-dehydrogenase cytochrome c subunit precursor [Serratia marcescens]
SMR_GM001933	558.653	67.5633	-3.04764	8.99156e-93	3.15604e-90	yes	--	pyridine nucleotide-disulfide oxidoreductase [Serratia marcescens]
SMR_GM002578	68.35	8.45333	-3.01535	4.55695e-24	1.98032e-22	yes	--	DUF4214 domain-containing protein [Serratia marcescens]
SMR_GM001070	11.1733	1.39667	-3	8.79228e-06	7.97598e-05	yes	ssa1	SSP-h1 [Serratia marcescens]
SMR_GM004079	50.4133	6.43	-2.97091	1.44054e-08	2.09338e-07	yes	--	ImpA family protein [Serratia marcescens subsp. marcescens ATCC 13880] [Serratia marcescens]
SMR_GM003711	148.487	18.9867	-2.96727	1.90816e-08	2.70402e-07	yes	--	AidA family protein [Serratia marcescens subsp. marcescens ATCC 13880] [Serratia marcescens]
SMR_GM002667	219.04	28.0833	-2.96341	3.90448e-16	1.14206e-14	yes	yohK	CidB/LrgB family autolysis modulator [Serratia marcescens]
SMR_GM004093	32.3367	4.15	-2.96199	8.45922e-12	1.74658e-10	yes	vgrG1	type IV secretion protein Rhs [Serratia marcescens]
SMR_GM000584	176.887	23.2667	-2.92649	1.11381e-09	1.83478e-08	yes	queF	preQ(1) synthase [Serratia marcescens]
SMR_GM002466	136.577	19.3033	-2.82279	9.6693e-13	2.18421e-11	yes	cdh	CDP-diacylglycerol pyrophosphatase family protein [Serratia marcescens]
SMR_GM004075	32.1567	4.60667	-2.80332	4.53677e-07	5.30008e-06	yes	--	type VI secretion protein [Serratia marcescens]
SMR_GM000608	76.1533	10.94	-2.79929	8.64916e-08	1.13083e-06	yes	--	GntR family transcriptional regulator [Serratia marcescens subsp. marcescens ATCC 13880] [Serratia marcescens]
SMR_GM001251	77.07	11.1767	-2.78568	3.69339e-10	6.50692e-09	yes	acpT	4'-phosphopantetheinyl transferase [Serratia marcescens subsp. marcescens ATCC 13880] [Serratia marcescens]
SMR_GM004081	152.497	22.2033	-2.77993	1.44525e-35	9.69804e-34	yes	--	type VI secretion system-associated protein [Serratia marcescens subsp. marcescens Db11] [Serratia marcescens]
SMR_GM004457	200.88	29.2867	-2.77802	2.54818e-20	9.45311e-19	yes	fosB	glyoxalase [Serratia marcescens]
SMR_GM000815	132.987	19.4433	-2.77393	5.69393e-12	1.20844e-10	yes	--	RNA polymerase subunit sigma-24 [Serratia marcescens]
SMR_GM004080	231.297	34.3367	-2.75192	1.30761e-24	5.84963e-23	yes	--	type VI secretion system-associated protein [Serratia marcescens subsp. marcescens Db11] [Serratia marcescens]
SMR_GM003410	195.067	30.0467	-2.69869	1.1956e-33	7.7936e-32	yes	iorB	aldehyde oxidase [Serratia marcescens]
SMR_GM003361	818.773	128.617	-2.67039	3.48691e-57	4.41966e-55	yes	bioD2	dethiobiotin synthetase [Serratia marcescens subsp. marcescens ATCC 13880] [Serratia marcescens]
SMR_GM004089	31.4167	5.01333	-2.64769	3.41271e-13	7.945e-12	yes	--	type VI secretion system protein ImpG [Serratia marcescens]
SMR_GM004069	13.9133	2.24333	-2.63275	0.00180531	0.00950129	yes	--	Type III effector pipB2 [Serratia marcescens]
SMR_GM001252	1381.88	222.843	-2.63253	1.00672e-62	1.48183e-60	yes	--	Uncharacterised protein [Serratia marcescens]
SMR_GM000818	10537.5	1703.56	-2.62891	1.82788e-99	7.58239e-97	yes	ECA0631	stress-induced protein, UPF0337 family [Serratia marcescens WW4] [Serratia marcescens]
SMR_GM004480	150.263	24.7833	-2.60005	4.08859e-08	5.61934e-07	yes	elaB	ElaB family protein [Serratia marcescens subsp. marcescens ATCC 13880] [Serratia marcescens]
SMR_GM004279	24.1467	3.99	-2.59736	4.09868e-09	6.31834e-08	yes	mycA	acyl-CoA synthetase [Serratia marcescens]
SMR_GM004168	1515.03	264.767	-2.51655	1.62072e-40	1.29743e-38	yes	--	glycogen synthesis protein [Serratia marcescens VGH107] [Serratia marcescens]
SMR_GM003297	433.183	77.5833	-2.48116	1.95296e-40	1.53644e-38	yes	sodC	superoxide dismutase [Serratia marcescens subsp. marcescens ATCC 13880] [Serratia marcescens]
SMR_GM003750	11.7933	2.18667	-2.43117	0.00979384	0.03983	yes	trpD	anthranilate phosphoribosyltransferase [Serratia marcescens WW4] [Serratia marcescens]
SMR_GM004068	30.4	5.71	-2.41251	0.00439129	0.0205302	yes	--	Uncharacterised protein [Serratia marcescens]
SMR_GM002940	681.047	128.34	-2.40778	1.1397e-48	1.15566e-46	yes	proP	proline/glycine betaine transporter [Klebsiella oxytoca]
SMR_GM003473	34.0233	6.56333	-2.37402	4.39592e-07	5.16973e-06	yes	blh	MBL fold hydrolase [Serratia marcescens]
SMR_GM003299	118.487	23.0067	-2.3646	3.9573e-14	1.02018e-12	yes	aaeA	membrane protein [Serratia marcescens]
SMR_GM001795	5288.84	1032.15	-2.35729	2.86882e-92	9.35029e-90	yes	osmY	molecular chaperone OsmY [Serratia marcescens]
SMR_GM002668	244.75	47.8067	-2.35603	1.98341e-16	5.91523e-15	yes	Spro_1570	lrgA family protein [Serratia marcescens]
SMR_GM003420	94.68	18.5233	-2.35372	0.000495056	0.00309444	yes	inh	protease inhibitor [Serratia marcescens subsp. marcescens Db11] [Serratia marcescens]
SMR_GM002970	174.903	34.9133	-2.32471	1.4946e-17	4.90636e-16	yes	Spro_1887	polyisoprenoid-binding protein [Klebsiella oxytoca]
SMR_GM000814	267.847	54.5067	-2.2969	4.98586e-18	1.67283e-16	yes	--	tetratricopeptide repeat family protein [Serratia marcescens]
SMR_GM003161	38.7233	7.89667	-2.29389	0.00039764	0.00253767	yes	--	N-formylglutamate deformylase [Serratia marcescens]
SMR_GM004648	46.31	9.78333	-2.24293	6.09306e-08	8.10572e-07	yes	cysA	sulfate/thiosulfate transporter subunit [Serratia marcescens subsp. marcescens Db11] [Serratia marcescens]
SMR_GM000477	636.61	139.34	-2.1918	1.17555e-31	7.24872e-30	yes	csaA	export-related chaperone CsaA [Serratia marcescens WW4] [Serratia marcescens]
SMR_GM001332	49.2	10.7933	-2.18852	9.98968e-07	1.0879e-05	yes	HVO_B0032	epimerase [Serratia marcescens]
SMR_GM000059	2424.15	537.057	-2.17433	1.6435e-49	1.74123e-47	yes	yeaQ	membrane protein [Serratia marcescens EGD-HP20] [Serratia marcescens]
SMR_GM000478	715.547	161.34	-2.14894	8.92665e-54	1.0719e-51	yes	--	2OG-Fe dioxygenase family protein [Serratia marcescens]
SMR_GM002972	33.6233	7.67	-2.13216	0.000121408	0.000875171	yes	tqsA	pheromone autoinducer 2 transporter [Serratia marcescens]
SMR_GM003145	2781.4	638.53	-2.12298	6.31949e-43	5.24288e-41	yes	fabG	2,3-butanediol dehydrogenase [Serratia marcescens]
SMR_GM003301	672.253	157.5	-2.09365	6.17214e-22	2.449e-20	yes	slyA	transcriptional regulator [Serratia marcescens subsp. marcescens ATCC 13880] [Serratia marcescens]
SMR_GM002325	322.247	75.6433	-2.09088	0.000143404	0.00101293	yes	ybfA	membrane protein [Serratia marcescens EGD-HP20] [Serratia marcescens]
SMR_GM000479	35.9833	8.55333	-2.07277	3.23151e-05	0.000264035	yes	brnQ	branched-chain amino acid transport protein [Serratia marcescens subsp. marcescens ATCC 13880] [Serratia marcescens]
SMR_GM003490	136.123	32.4367	-2.06922	4.99522e-14	1.27336e-12	yes	--	helix-turn-helix domain protein [Serratia marcescens]
SMR_GM003939	19.69	4.71333	-2.06264	0.00701571	0.0304298	yes	ydcR	GntR-family transcriptional regulator [Serratia marcescens subsp. marcescens Db11] [Serratia marcescens]
SMR_GM004281	846.573	204.85	-2.04707	6.58474e-27	3.30178e-25	yes	--	phosphopantetheine attachment site family protein [Serratia marcescens]
SMR_GM002924	194.953	47.6967	-2.03117	1.38618e-05	0.000121404	yes	yecF	Protein of uncharacterised function (DUF2594) [Serratia marcescens]
SMR_GM003411	147	36.2433	-2.02003	1.09986e-09	1.81836e-08	yes	iorA	Isoquinoline 1-oxidoreductase [Serratia marcescens VGH107] [Serratia marcescens]
SMR_GM002088	614.223	154.017	-1.99568	9.69873e-31	5.60194e-29	yes	aqpZ	aquaporin Z [Serratia marcescens EGD-HP20] [Serratia marcescens]
SMR_GM002909	130.123	32.71	-1.99208	4.62169e-14	1.18476e-12	yes	anoR	LuxR family transcriptional regulator [Serratia marcescens]
SMR_GM001948	25.28	6.35667	-1.99165	0.00447184	0.0208002	yes	cysN	sulfate adenylyltransferase subunit CysN [Serratia marcescens]
SMR_GM002592	7398.14	1860.4	-1.99155	1.3284e-51	1.47841e-49	yes	ompX	outer membrane protein X [Serratia marcescens WW4] [Serratia marcescens]
SMR_GM003363	181.773	46.2167	-1.97566	5.11769e-08	6.95e-07	yes	--	Copper export regulator [Serratia marcescens]
SMR_GM000773	51.27	13.1133	-1.96708	1.06339e-09	1.76446e-08	yes	yqjV	MFS transporter [Serratia marcescens]
SMR_GM001271	80.84	20.95	-1.94812	4.60069e-10	8.04328e-09	yes	avtA	valine--pyruvate transaminase [Serratia marcescens]
SMR_GM004282	27.9367	7.42333	-1.91202	0.0003589	0.00231964	yes	bioF	8-amino-7-oxononanoate synthase [Serratia marcescens]
SMR_GM002086	61.7767	16.5033	-1.9043	7.82548e-07	8.75188e-06	yes	--	transcriptional regulator [Serratia marcescens]
SMR_GM001130	467.35	127.207	-1.87733	1.248e-28	6.54557e-27	yes	--	transcriptional regulator [Serratia marcescens]
SMR_GM000058	1437.32	398.913	-1.84924	6.11244e-36	4.22592e-34	yes	--	Uncharacterised protein [Serratia marcescens]
SMR_GM002945	65.1367	18.0833	-1.84881	0.00498496	0.0229529	yes	--	sigma-S stabilization anti-adaptor family protein [Serratia marcescens]
SMR_GM000561	128.503	35.68	-1.84862	4.27527e-05	0.000339862	yes	Spro_4033	YggU family protein [Serratia marcescens]
SMR_GM000432	74.2533	20.6867	-1.84375	2.91312e-05	0.000241682	yes	rssB	swarming motility regulation protein [Serratia marcescens subsp. marcescens ATCC 13880] [Serratia marcescens]
SMR_GM002808	49.11	13.7933	-1.83205	8.65039e-07	9.53423e-06	yes	YE1530	MULTISPECIES: MFS transporter [Serratia]
SMR_GM002619	59.48	16.73	-1.82997	0.000340482	0.00220685	yes	--	LuxR family transcriptional regulator [Serratia marcescens WW4] [Serratia marcescens]
SMR_GM004490	82.57	23.71	-1.80012	1.11515e-07	1.43742e-06	yes	yafC	LysR family transcriptional regulator [Serratia marcescens WW4] [Serratia marcescens]
SMR_GM003257	122.423	35.42	-1.78924	3.32727e-06	3.27912e-05	yes	gpo	glutathione peroxidase [Serratia marcescens WW4] [Serratia marcescens]
SMR_GM000575	74.0433	21.9967	-1.75108	4.66755e-05	0.000366576	yes	--	Uncharacterised protein [Serratia marcescens]
SMR_GM003162	37.7233	11.24	-1.74682	1.36518e-06	1.43864e-05	yes	hutI	imidazolonepropionase [Serratia marcescens]
SMR_GM002168	26.2133	7.89333	-1.73159	0.00930203	0.0382389	yes	cof	thiamin pyrimidine pyrophosphate hydrolase [Serratia marcescens]
SMR_GM004392	26.6133	8.01667	-1.73107	0.008489	0.0356351	yes	mtr	tryptophan permease [Serratia marcescens]
SMR_GM003164	21.5867	6.74	-1.67932	0.00122237	0.00682703	yes	hutI	formimidoylglutamate deiminase [Serratia marcescens]
SMR_GM000582	1499.94	473.403	-1.66376	1.95072e-28	1.01149e-26	yes	--	transcriptional regulator [Serratia marcescens]
SMR_GM004726	92.22	29.2067	-1.65878	9.692e-05	0.000717932	yes	--	Uncharacterised protein [Serratia marcescens]
SMR_GM000029	303.537	96.2033	-1.65771	8.76105e-11	1.6657e-09	yes	Atu2258	N-acetyltransferase GCN5 [Serratia marcescens VGH107] [Serratia marcescens]
SMR_GM002082	60.3833	19.47	-1.6329	0.00320218	0.0156608	yes	yuxK	thiol-disulfide oxidoreductase [Serratia marcescens]
SMR_GM002809	132.973	42.8933	-1.63231	1.56041e-09	2.51596e-08	yes	pflA	pyruvate formate lyase 1-activating protein [Serratia marcescens]
SMR_GM002319	272.643	88.03	-1.63095	2.32663e-19	8.49315e-18	yes	kdpE	KDP operon response regulator KdpE [Serratia marcescens WW4] [Serratia marcescens]
SMR_GM000079	43.2133	13.9533	-1.63087	0.00272553	0.0136068	yes	--	pyridoxamine 5'-phosphate oxidase [Serratia marcescens WW4] [Serratia marcescens]
SMR_GM002625	227.607	73.77	-1.62544	3.00092e-09	4.7218e-08	yes	rob	AraC family transcriptional regulator [Serratia marcescens WW4] [Serratia marcescens]
SMR_GM001009	125.99	41.1167	-1.61551	7.41055e-08	9.77293e-07	yes	--	RpiR family transcriptional regulator [Serratia marcescens WW4] [Serratia marcescens]
SMR_GM003590	16.98	5.61333	-1.59691	0.00502175	0.0230526	yes	yheS	ABC transporter [Serratia marcescens]
SMR_GM002070	167.857	55.87	-1.58708	0.000802419	0.00477994	yes	--	Universal stress protein A homolog [Serratia marcescens]
SMR_GM000083	8.21	2.74	-1.58321	0.0062907	0.0278955	yes	mdtC	multidrug transporter subunit MdtC [Serratia marcescens]
SMR_GM003474	220.5	74.0667	-1.57388	1.2155e-14	3.32114e-13	yes	adhP	alcohol dehydrogenase [Serratia marcescens subsp. marcescens ATCC 13880] [Serratia marcescens]
SMR_GM001847	26.4733	8.97	-1.56136	0.00793416	0.0338035	yes	rebG	N-glycosyltransferase [Serratia marcescens]
SMR_GM004283	67.6267	22.93	-1.56036	2.21007e-05	0.000186751	yes	yghT	molybdopterin guanine dinucleotide synthesis B family protein [Serratia marcescens]
SMR_GM001806	30.4367	10.4067	-1.5483	0.0105665	0.0424426	yes	smp	membrane protein [Serratia marcescens WW4] [Serratia marcescens]
SMR_GM003187	348.35	120.357	-1.53322	1.4887e-14	3.97248e-13	yes	--	spore Coat Protein U domain protein [Serratia marcescens]
SMR_GM004297	34.61	11.9933	-1.52896	0.000972907	0.00564088	yes	yvdE	LacI family transcriptional regulator [Serratia marcescens]
SMR_GM003541	11.8667	4.12333	-1.52503	0.00908672	0.0375938	yes	--	TonB-dependent receptor [Serratia marcescens]
SMR_GM004251	177.75	62.0833	-1.51757	3.1123e-05	0.000256343	yes	--	Uncharacterised protein [Serratia marcescens]
SMR_GM003332	71.3167	24.9933	-1.5127	0.000155278	0.00108008	yes	rnfA	electron transport complex, RnfABCDGE type, A subunit [Serratia proteamaculans 568] [Serratia proteamaculans]
SMR_GM001355	141.54	50.76	-1.47945	0.00817459	0.0346017	yes	--	Protein of uncharacterised function (DUF2629) [Serratia marcescens]
SMR_GM002463	154.487	55.9433	-1.46544	2.31699e-09	3.67099e-08	yes	tcmO	hydroxyneurosporene methyltransferase [Serratia marcescens subsp. marcescens ATCC 13880] [Serratia marcescens]
SMR_GM000121	31.1733	11.3033	-1.46356	6.62412e-05	0.000504605	yes	gacS	hybrid sensor histidine kinase/response regulator [Serratia marcescens]
SMR_GM004141	1762.47	643.897	-1.45269	9.81934e-22	3.82954e-20	yes	--	membrane protein [Serratia nematodiphila DZ0503SBS1] [Serratia nematodiphila]
SMR_GM003137	101.88	37.9367	-1.42521	0.00938521	0.0385461	yes	--	inner membrane protein [Serratia marcescens subsp. marcescens ATCC 13880] [Serratia marcescens]
SMR_GM004258	21.8067	8.15333	-1.41931	0.000413023	0.00262482	yes	--	enterobactin exporter EntS [Serratia marcescens]
SMR_GM000367	67.4467	25.5067	-1.40287	0.000929767	0.00543217	yes	srlR	DeoR family transcriptional regulator [Serratia marcescens WW4] [Serratia marcescens]
SMR_GM002765	37.47	14.2067	-1.39917	0.00972175	0.0397138	yes	potI	putrescine ABC transporter, permease protein [Serratia marcescens SM39] [Serratia marcescens]
SMR_GM003270	36.7067	14.0367	-1.38684	0.000293445	0.00193495	yes	sufS	bifunctional cysteine desulfurase/selenocysteine lyase [Serratia marcescens]
SMR_GM003425	65.1867	24.9333	-1.3865	1.45668e-14	3.90989e-13	yes	rhsD	type IV secretion protein Rhs [Klebsiella oxytoca]
SMR_GM002009	47.6167	18.2533	-1.38331	0.00829815	0.0349303	yes	rnhA	ribonuclease HI [Serratia marcescens WW4] [Serratia marcescens]
SMR_GM001288	84.57	32.55	-1.37749	0.000119455	0.00086246	yes	mtlR	mannitol repressor protein [Serratia marcescens EGD-HP20] [Serratia marcescens]
SMR_GM003220	164.37	63.3967	-1.37447	9.33032e-09	1.38678e-07	yes	--	gluconate 2-dehydrogenase [Serratia marcescens]
SMR_GM003805	88.87	34.29	-1.37391	6.53282e-07	7.39684e-06	yes	ansA	cytoplasmic asparaginase I [Serratia sp. FS14]
SMR_GM003241	49.8433	19.2433	-1.37304	0.000980071	0.00566802	yes	arnC	undecaprenyl-phosphate 4-deoxy-4-formamido-L-arabinose transferase [Serratia marcescens]
SMR_GM001287	143.423	55.4033	-1.37224	7.14245e-08	9.44667e-07	yes	mtlD	mannitol-1-phosphate 5-dehydrogenase [Serratia marcescens]
SMR_GM000065	135.98	52.5333	-1.37209	0.0036359	0.0173906	yes	--	Uncharacterised protein [Serratia marcescens]
SMR_GM000516	463.68	179.607	-1.36829	9.4937e-14	2.3672e-12	yes	sfsA	sugar fermentation stimulation protein SfsA [Serratia marcescens]
SMR_GM003885	90.5567	35.0933	-1.36762	0.000141507	0.00100108	yes	yceB	lipoprotein [Serratia marcescens BIDMC 50] [Serratia marcescens]
SMR_GM004293	105.423	40.9633	-1.36379	0.000958278	0.00557022	yes	--	hypothetical protein [Serratia sp. YD25]
SMR_GM003040	38.85	15.1367	-1.35987	0.00402683	0.0189232	yes	--	EamA family transporter [Serratia marcescens]
SMR_GM004256	393.017	154.573	-1.3463	2.33163e-18	8.12154e-17	yes	prtA	Matrixin/peptidase M10 serralysin [Serratia marcescens]
SMR_GM002464	182.717	72.41	-1.33535	6.33213e-06	5.90869e-05	yes	--	Uncharacterised protein [Klebsiella oxytoca]
SMR_GM003482	32.5333	12.9433	-1.32971	0.00180425	0.00950129	yes	pqqE	Molybdenum cofactor biosynthesis protein A [Serratia marcescens]
SMR_GM003733	196.343	78.3633	-1.32513	2.59474e-06	2.63107e-05	yes	ribA	GTP cyclohydrolase II [Serratia marcescens WW4] [Serratia marcescens]
SMR_GM004095	44.2667	17.6733	-1.32465	3.64765e-14	9.45695e-13	yes	--	type IV secretion protein Rhs [Serratia marcescens]
SMR_GM002557	100.943	40.4033	-1.321	0.000544017	0.00336818	yes	yncG	GST family protein [Serratia marcescens subsp. marcescens ATCC 13880] [Serratia marcescens]
SMR_GM003984	295.657	118.43	-1.31989	4.76357e-13	1.09779e-11	yes	chaC	ChaC family cation transport protein [Serratia marcescens subsp. marcescens ATCC 13880] [Serratia marcescens]
SMR_GM000033	651.237	264.39	-1.30051	3.48606e-17	1.09703e-15	yes	HI_0100	peptidase M15 [Serratia marcescens]
SMR_GM003471	61.4067	25.04	-1.29416	0.000159695	0.00110743	yes	sqor	pyridine nucleotide-disulfide oxidoreductase [Serratia marcescens]
SMR_GM000916	85.6133	35.0033	-1.29034	0.00106125	0.00606829	yes	kefG	glutathione-regulated potassium-efflux system ancillary protein [Serratia marcescens subsp. marcescens ATCC 13880] [Serratia marcescens]
SMR_GM002795	585.96	240.127	-1.28701	9.5538e-10	1.60272e-08	yes	clpS	ATP-dependent Clp protease adaptor protein ClpS [Serratia proteamaculans 568] [Serratia proteamaculans]
SMR_GM004263	135.67	55.72	-1.28383	8.41511e-06	7.6643e-05	yes	ASPH	aspartyl/asparaginyl beta-hydroxylase [Serratia sp. SCBI]
SMR_GM001354	312.597	128.473	-1.28283	2.43429e-13	5.80628e-12	yes	bcsE	cellulose biosynthesis protein BcsE [Serratia marcescens]
SMR_GM004248	719.393	295.92	-1.28157	3.13313e-19	1.13464e-17	yes	cpo	alpha/beta hydrolase [Serratia marcescens]
SMR_GM003060	212.827	88.4233	-1.26718	6.68295e-06	6.19803e-05	yes	--	polyketide cyclase [Serratia marcescens]
SMR_GM002049	271.057	112.723	-1.26581	5.31965e-17	1.65126e-15	yes	--	Uncharacterised protein [Serratia marcescens]
SMR_GM003862	263.407	109.743	-1.26316	1.98468e-06	2.04427e-05	yes	nudB	type 2 dihydroneopterin triphosphate pyrophosphohydrolase [Serratia marcescens]
SMR_GM004616	172.42	72.1233	-1.25739	2.37645e-14	6.19643e-13	yes	ipdC	indolepyruvate decarboxylase [Serratia marcescens]
SMR_GM002182	95.8767	40.25	-1.25219	7.26812e-06	6.69989e-05	yes	troB	ABC transporter [Serratia marcescens]
SMR_GM003911	4025.64	1696.38	-1.24676	2.18756e-25	1.00827e-23	yes	--	Protein of uncharacterised function (DUF2591) [Serratia marcescens]
SMR_GM002361	88.95	37.5733	-1.24329	2.84185e-06	2.85625e-05	yes	zitB	zinc transporter [Serratia marcescens subsp. marcescens ATCC 13880] [Serratia marcescens]
SMR_GM000574	75.37	31.85	-1.2427	0.00308465	0.0151837	yes	--	Hcp1 family type VI secretion system effector [Serratia marcescens]
SMR_GM003163	113.557	48.0933	-1.2395	0.000108799	0.000796866	yes	hutC	histidine utilization repressor [Serratia marcescens subsp. marcescens ATCC 13880] [Serratia marcescens]
SMR_GM001944	52.44	22.2567	-1.23643	0.0079866	0.0339635	yes	cysH	3'-phosphoadenosine 5'-phosphosulfate reductase [Serratia marcescens SM39] [Serratia marcescens]
SMR_GM003222	50.81	21.6033	-1.23386	0.00114167	0.00644733	yes	adhB	membrane-bound cytochrome c subunit of gluconate 2-dehydrogenase [Serratia marcescens subsp. marcescens ATCC 13880] [Serratia marcescens]
SMR_GM003529	230.48	98.14	-1.23173	4.21854e-09	6.43786e-08	yes	--	DUF3626 domain-containing protein [Serratia marcescens]
SMR_GM001434	67.21	28.6433	-1.23048	0.00136362	0.00750566	yes	livF	leucine/isoleucine/valine transporter ATP-binding protein LivF [Serratia marcescens WW4] [Serratia marcescens]
SMR_GM001696	512.777	219.343	-1.22514	3.27312e-26	1.57213e-24	yes	--	laminin [Escherichia coli]
SMR_GM003186	335.387	143.567	-1.2241	1.52384e-12	3.40847e-11	yes	--	spore coat protein U [Serratia marcescens]
SMR_GM000824	91.78	39.3333	-1.22243	0.00158837	0.00853677	yes	ubiC	chorismate-pyruvate lyase [Serratia marcescens BIDMC 81] [Serratia marcescens]
SMR_GM004249	26.2933	11.27	-1.22221	0.00244003	0.0124123	yes	calB	aldehyde dehydrogenase [Serratia marcescens]
SMR_GM000778	161.197	69.3167	-1.21755	0.0106599	0.0427053	yes	fis	DNA-binding protein Fis [Escherichia coli O157:H7 str. Sakai] [Escherichia coli]
SMR_GM004645	39.7167	17.0933	-1.21631	0.000280057	0.00185203	yes	cpxA	two-component sensor histidine kinase [Serratia marcescens]
SMR_GM000816	299.047	128.837	-1.21483	4.36425e-08	5.9802e-07	yes	--	maltose O-acetyltransferase [Serratia marcescens subsp. marcescens ATCC 13880] [Serratia marcescens]
SMR_GM003155	1146.55	495.683	-1.20981	3.21607e-22	1.28728e-20	yes	--	glycosyl transferase [Serratia marcescens]
SMR_GM001697	232.727	100.737	-1.20805	6.20093e-11	1.19893e-09	yes	--	membrane MotB of proton-channel complex MotA/MotB family protein [Escherichia coli 3-105-05_S1_C2] [Escherichia coli]
SMR_GM001356	233.563	101.277	-1.20551	5.67578e-10	9.76973e-09	yes	bcsQ	cell division protein [Serratia marcescens]
SMR_GM002282	27.8067	12.0733	-1.20361	0.0112725	0.0449228	yes	holA	DNA polymerase III delta subunit [Serratia marcescens subsp. marcescens ATCC 13880] [Serratia marcescens]
SMR_GM003584	270.9	117.857	-1.20073	1.06144e-05	9.44125e-05	yes	ybaA	RNA signal recognition particle [Serratia marcescens]
SMR_GM002588	3742.99	1629.89	-1.19941	1.35349e-22	5.46547e-21	yes	dps	DNA protection during starvation protein [Serratia marcescens BIDMC 50] [Serratia marcescens]
SMR_GM000034	2839.99	1244.21	-1.19066	1.81414e-17	5.91279e-16	yes	Spro_3503	membrane protein [Serratia marcescens EGD-HP20] [Serratia marcescens]
SMR_GM001209	74.02	32.5	-1.18748	0.00157482	0.00849397	yes	mobA	molybdenum cofactor guanylyltransferase [Serratia marcescens]
SMR_GM001890	130.92	57.83	-1.1788	0.00757057	0.0324362	yes	ftsL	membrane bound cell division protein [Serratia marcescens WW4] [Serratia marcescens]
SMR_GM003589	74.4067	32.87	-1.17866	8.4459e-11	1.6125e-09	yes	mscK	potassium efflux system protein/small-conductance mechanosensitive channel [Serratia marcescens subsp. marcescens ATCC 13880] [Serratia marcescens]
SMR_GM001888	346.807	153.26	-1.17815	5.1305e-06	4.84689e-05	yes	mraZ	cell division protein MraZ [Serratia marcescens VGH107] [Serratia marcescens]
SMR_GM003130	189.917	83.9533	-1.17771	1.81816e-11	3.65474e-10	yes	--	AI-2E family transporter [Serratia marcescens]
SMR_GM002273	394.697	174.72	-1.1757	2.46365e-11	4.8665e-10	yes	lipB	lipoate-protein ligase B [Serratia marcescens EGD-HP20] [Serratia marcescens]
SMR_GM001613	433.493	192.417	-1.17178	6.03727e-06	5.6451e-05	yes	rpmA	ribosomal protein L27 [Serratia proteamaculans 568] [Serratia proteamaculans]
SMR_GM002166	109.773	49.19	-1.15809	0.000100224	0.000738811	yes	queC	7-cyano-7-deazaguanine synthase QueC [Serratia marcescens]
SMR_GM001076	59.4167	26.8033	-1.14846	0.000748503	0.00452374	yes	yhjD	inner membrane protein YhjD [Serratia marcescens]
SMR_GM003271	144.77	65.7767	-1.13811	0.00027933	0.0018499	yes	sufE	cysteine desufuration protein SufE [Serratia marcescens VGH107] [Serratia marcescens]
SMR_GM002702	2212.79	1005.74	-1.1376	6.0255e-21	2.27226e-19	yes	aprE	HlyD family type I secretion periplasmic adaptor subunit [Serratia marcescens]
SMR_GM000872	5905.28	2687.67	-1.13565	8.29215e-14	2.07896e-12	yes	mscL	mechanosensitive channel [Serratia marcescens subsp. marcescens Db11] [Serratia marcescens]
SMR_GM002229	194.8	88.7467	-1.13423	3.30535e-12	7.21642e-11	yes	cfa	Cyclopropane-fatty-acyl-phospholipid synthase [Serratia marcescens]
SMR_GM003266	965.553	441.063	-1.13037	4.43388e-13	1.02699e-11	yes	sufA	Fe-S cluster assembly protein [Serratia marcescens WW4] [Serratia marcescens]
SMR_GM004007	126.887	57.9667	-1.13025	0.000145928	0.001026	yes	--	AraC family transcriptional regulator [Serratia marcescens]
SMR_GM002368	280.657	128.427	-1.12786	0.000320974	0.00209829	yes	--	PsiF repeat-containing protein [Serratia marcescens VGH107] [Serratia marcescens]
SMR_GM003910	209.077	95.9167	-1.12418	0.00525304	0.0239696	yes	--	Uncharacterised protein [Serratia marcescens]
SMR_GM002646	72.51	33.3467	-1.12064	2.60171e-05	0.000217827	yes	iaaA	beta-aspartyl-peptidase (threonine type) [Serratia marcescens WW4] [Serratia marcescens]
SMR_GM002624	55.7	25.73	-1.11423	0.000248168	0.00165856	yes	--	fimbrial protein [Serratia marcescens]
SMR_GM001358	181.14	83.7233	-1.1134	2.66918e-16	7.90874e-15	yes	bcsB	MULTISPECIES: cellulose synthase regulator BcsB [Serratia]
SMR_GM002775	114.32	52.8767	-1.11237	0.00131929	0.00727925	yes	ybjP	lipoprotein [Serratia marcescens]
SMR_GM000199	756.477	351.683	-1.10502	6.22402e-12	1.30876e-10	yes	rpoE	RNA polymerase, sigma 24 (sigma E) factor [Serratia marcescens WW4] [Serratia marcescens]
SMR_GM003836	219.15	101.943	-1.10415	0.000328769	0.00214005	yes	Spro_2755	YcgL domain-containing protein [Serratia marcescens]
SMR_GM000530	198.323	92.3533	-1.10262	0.000388356	0.00248886	yes	hpt	hypoxanthine phosphoribosyltransferase [Serratia marcescens VGH107] [Serratia marcescens]
SMR_GM002179	1379.65	644.573	-1.09789	1.8505e-11	3.70344e-10	yes	ymoA	hemolysin expression-modulating protein [Serratia marcescens WW4] [Serratia marcescens]
SMR_GM000036	70.87	33.2333	-1.09254	2.02242e-06	2.07844e-05	yes	tmcA	tRNA(Met) cytidine acetyltransferase TmcA [Serratia marcescens]
SMR_GM000915	45.33	21.2633	-1.0921	2.9098e-05	0.000241682	yes	kefB	potassium transporter [Serratia marcescens EGD-HP20] [Serratia marcescens]
SMR_GM000518	84.2467	39.52	-1.09204	3.19255e-05	0.000262007	yes	gluQ	tRNA glutamyl-Q(34) synthetase GluQRS [Serratia marcescens]
SMR_GM004140	17827.8	8398.45	-1.08593	1.92384e-16	5.77532e-15	yes	yeaQ	membrane protein [Serratia marcescens EGD-HP20] [Serratia marcescens]
SMR_GM002870	140.607	66.2767	-1.08509	0.00143033	0.00783505	yes	yccU	succinyl-CoA synthetase [Serratia marcescens subsp. marcescens ATCC 13880] [Serratia marcescens]
SMR_GM004199	176.357	83.1833	-1.08413	0.0121593	0.0476966	yes	--	transposase [Salmonella enterica subsp. enterica serovar Hillingdon] [Salmonella enterica]
SMR_GM000349	835.67	395.497	-1.07927	3.55564e-05	0.000287667	yes	ygdR	lipoprotein [Serratia marcescens]
SMR_GM003296	57.8667	27.4233	-1.07733	6.71396e-06	6.21415e-05	yes	--	polyurethanase [Serratia marcescens]
SMR_GM002449	7959.47	3782.36	-1.07339	2.12222e-18	7.449e-17	yes	yohC	YIP1 family protein [Serratia marcescens]
SMR_GM002398	152.133	72.3733	-1.07181	1.19213e-10	2.21632e-09	yes	uvrB	excinuclease ABC subunit B [Serratia marcescens]
SMR_GM000239	4352.71	2072.71	-1.07039	5.90851e-17	1.82166e-15	yes	elaB	membrane protein [Serratia marcescens EGD-HP20] [Serratia marcescens]
SMR_GM001352	167.817	79.9567	-1.0696	8.27992e-12	1.71733e-10	yes	bcsG	membrane protein [Serratia marcescens]
SMR_GM003909	50.98	24.32	-1.06779	0.00175505	0.00929036	yes	aroP	aromatic amino acid transport protein [Serratia marcescens subsp. marcescens ATCC 13880] [Serratia marcescens]
SMR_GM003893	181.697	86.7333	-1.06687	2.54784e-10	4.54132e-09	yes	yibD	glycosyltransferase [Serratia marcescens subsp. marcescens ATCC 13880] [Serratia marcescens]
SMR_GM001641	79.4867	37.95	-1.06661	6.19763e-05	0.000476893	yes	--	ABC transporter permease [Serratia marcescens]
SMR_GM001360	50.3667	24.1433	-1.06084	4.05953e-09	6.2792e-08	yes	bcsC	cellulose biosynthesis protein BcsC [Serratia marcescens]
SMR_GM003240	398.42	191.18	-1.05936	2.32037e-14	6.08497e-13	yes	arnB	UDP-4-amino-4-deoxy-L-arabinose--oxoglutarate aminotransferase [Serratia marcescens]
SMR_GM002180	3546.3	1702.08	-1.05902	1.45249e-13	3.54422e-12	yes	tomB	Hha toxicity attenuator [Serratia marcescens WW4] [Serratia marcescens]
SMR_GM000064	171.773	82.57	-1.05682	0.0001446	0.0010198	yes	speG	spermidine N1-acetyltransferase [Serratia marcescens]
SMR_GM001067	33.52	16.1567	-1.05289	0.00101789	0.00586446	yes	luxQ	sensor histidine kinase/response regulator [Serratia marcescens subsp. marcescens ATCC 13880] [Serratia marcescens]
SMR_GM003221	177.183	85.4133	-1.05271	7.81133e-12	1.62754e-10	yes	--	GMC family oxidoreductase [Serratia marcescens EGD-HP20] [Serratia marcescens]
SMR_GM004584	66.12	31.9633	-1.04867	0.00312014	0.0153418	yes	ccmC	heme exporter protein C [Serratia marcescens WW4] [Serratia marcescens]
SMR_GM001182	219.95	106.38	-1.04795	1.10395e-06	1.18526e-05	yes	gmk	guanylate kinase [Serratia marcescens SM39] [Serratia marcescens]
SMR_GM004594	111.45	54.0333	-1.04448	1.94605e-05	0.000165668	yes	dsdC	DNA-binding transcriptional regulator DsdC [Serratia marcescens]
SMR_GM001761	250.463	121.5	-1.04364	6.13692e-05	0.00047302	yes	hpcR	homoprotocatechuate degradation operon regulator, HpaR [Serratia marcescens]
SMR_GM002543	80.7533	39.2133	-1.04218	0.000301604	0.00198589	yes	yehW	osmoprotectant uptake system permease [Serratia marcescens]
SMR_GM004247	71.17	34.9967	-1.02405	0.00360886	0.0172793	yes	--	NAD dependent epimerase/dehydratase family [Serratia marcescens]
SMR_GM003158	168.46	82.8833	-1.02325	0.000241178	0.00162076	yes	--	membrane protein [Serratia marcescens]
SMR_GM000701	1096.89	539.743	-1.02307	1.47096e-10	2.69558e-09	yes	rplM	50S ribosomal protein L13 [Cedecea neteri]
SMR_GM003058	553.017	272.497	-1.02108	5.25725e-09	7.96971e-08	yes	uspA	universal stress protein A [Serratia marcescens WW4] [Serratia marcescens]
SMR_GM004422	472.113	233.503	-1.01569	2.57684e-07	3.14388e-06	yes	rplY	50S ribosomal subunit protein L25 [Serratia marcescens WW4] [Serratia marcescens]
SMR_GM003638	87.3467	43.6133	-1.00198	0.000815596	0.00484578	yes	--	Predicted N-formylglutamate amidohydrolase [Serratia marcescens]
SMR_GM001938	24.6467	49.36	1.00195	0.00383892	0.01819	yes	hutU	urocanate hydratase [Serratia marcescens WW4] [Serratia marcescens]
SMR_GM003782	44.1267	88.5567	1.00495	0.00024862	0.00165856	yes	oppB	oligopeptide transporter permease [Serratia marcescens]
SMR_GM002383	150.837	303.173	1.00716	5.84262e-09	8.79864e-08	yes	modB	molybdate ABC transporter permease [Serratia marcescens]
SMR_GM002922	48.89	98.49	1.01044	0.0127001	0.0495729	yes	--	Protein of uncharacterised function (DUF2846) [Serratia marcescens]
SMR_GM002125	31.87	64.3767	1.01434	7.93708e-07	8.85499e-06	yes	malZ	maltodextrin glucosidase [Serratia marcescens]
SMR_GM001083	77.4567	156.68	1.01636	7.49026e-08	9.84959e-07	yes	ilvC	ketol-acid reductoisomerase [Serratia marcescens subsp. marcescens ATCC 13880] [Serratia marcescens]
SMR_GM001541	357.687	724.58	1.01845	6.13904e-10	1.04524e-08	yes	cutA	divalent-cation tolerance protein, copper sensitivity [Serratia marcescens WW4] [Serratia marcescens]
SMR_GM000565	48.9567	99.22	1.01913	0.00172576	0.00917792	yes	yggN	YggN family protein [Serratia marcescens subsp. marcescens ATCC 13880] [Serratia marcescens]
SMR_GM000435	86.28	175.707	1.02607	2.22366e-06	2.27502e-05	yes	v1g238856	alcohol dehydrogenase [Serratia marcescens]
SMR_GM002720	38.0333	77.59	1.02861	0.00168351	0.00897414	yes	HI_1364	LysR family transcriptional regulator [Serratia marcescens subsp. marcescens ATCC 13880] [Serratia marcescens]
SMR_GM003339	33.1133	67.6767	1.03125	0.00321436	0.0157035	yes	nudK	GDP-mannose pyrophosphatase nudK [Serratia marcescens]
SMR_GM004098	58.27	119.59	1.03727	4.01055e-06	3.89365e-05	yes	kynA	tryptophan 2,3-dioxygenase [Serratia marcescens]
SMR_GM001969	19.7267	40.55	1.03955	0.0033494	0.0162935	yes	chbC	N,N'-diacetylchitobiose utilization, enzyme IIC of PTS transport system [Serratia marcescens]
SMR_GM001105	20.22	41.7733	1.0468	0.0114556	0.0455726	yes	PGdx	peroxiredoxin [Serratia marcescens WW4] [Serratia marcescens]
SMR_GM004312	79.1467	164.37	1.05435	4.01545e-07	4.75909e-06	yes	FAR5	Linear gramicidin synthase subunit D [Serratia marcescens]
SMR_GM002526	23.7933	49.5333	1.05784	0.0079948	0.0339667	yes	sseA	thiosulfate sulfurtransferase [Serratia marcescens subsp. marcescens ATCC 13880] [Serratia marcescens]
SMR_GM001013	19.0367	39.6833	1.05975	0.00260648	0.0130778	yes	iolA3	aldehyde dehydrogenase [Serratia marcescens subsp. marcescens Db11] [Serratia marcescens]
SMR_GM001215	163.67	341.843	1.06255	2.40386e-11	4.76905e-10	yes	rbsB	D-ribose ABC transporter substrate-binding protein RbsB [Serratia marcescens]
SMR_GM000436	247.657	517.393	1.06292	2.65177e-15	7.51555e-14	yes	gcvP	glycine dehydrogenase [Serratia marcescens VGH107] [Serratia marcescens]
SMR_GM003316	210.993	444.587	1.07527	1.45089e-07	1.839e-06	yes	--	steroid delta-isomerase [Serratia marcescens EGD-HP20] [Serratia marcescens]
SMR_GM002246	225.83	476.053	1.07589	3.5635e-12	7.74297e-11	yes	int	integrase [Serratia marcescens]
SMR_GM000226	194.173	411.66	1.08411	2.82273e-06	2.84329e-05	yes	yjdJ	YjdJ family protein [Serratia marcescens subsp. marcescens ATCC 13880] [Serratia marcescens]
SMR_GM003851	1030.8	2190	1.08717	9.5091e-23	3.87411e-21	yes	pykA	pyruvate kinase II [Serratia marcescens WW4] [Serratia marcescens]
SMR_GM001801	27.0633	57.7533	1.09356	6.5418e-05	0.000499742	yes	HI_0519	nucleoside transporter [Serratia marcescens WW4] [Serratia marcescens]
SMR_GM002590	53.7733	114.897	1.09537	0.000251692	0.0016766	yes	yhcH	DUF386 domain-containing protein [Serratia marcescens]
SMR_GM002838	4850.47	10390.3	1.09904	1.78279e-23	7.39533e-22	yes	ompF	outer membrane pore protein N, non-specific [Serratia marcescens WW4] [Serratia marcescens]
SMR_GM002188	56.9867	122.127	1.09968	0.00279961	0.0139157	yes	acrR	TetR family transcriptional repressor [Serratia marcescens subsp. marcescens ATCC 13880] [Serratia marcescens]
SMR_GM002061	19.2	41.2267	1.10247	0.00323674	0.0157791	yes	feaR	transcriptional regulator FeaR [Serratia marcescens]
SMR_GM003896	1162.68	2500.74	1.10489	8.83342e-21	3.30384e-19	yes	sdaA	L-serine dehydratase [Serratia marcescens EGD-HP20] [Serratia marcescens]
SMR_GM000335	20.5633	44.3133	1.10767	1.42573e-05	0.00012439	yes	recD	exonuclease V subunit alpha [Serratia marcescens]
SMR_GM004041	59.1433	127.903	1.11277	0.00569908	0.0257985	yes	--	Uncharacterised protein [Serratia marcescens]
SMR_GM001054	17.5667	38.3267	1.12551	0.000422296	0.00268002	yes	Fggy	D-ribulokinase [Serratia marcescens subsp. marcescens ATCC 13880] [Serratia marcescens]
SMR_GM003982	9.62667	21.03	1.12734	0.00953625	0.0390259	yes	--	ABC transporter substrate-binding protein [Serratia marcescens]
SMR_GM000986	19.8	43.3967	1.13208	5.91564e-07	6.76517e-06	yes	malT	transcriptional regulator MalT [Serratia marcescens]
SMR_GM001447	186.18	412.567	1.14793	6.16751e-14	1.55483e-12	yes	udp	uridine phosphorylase [Serratia marcescens WW4] [Serratia marcescens]
SMR_GM002385	55.45	123.867	1.15953	3.44868e-06	3.37689e-05	yes	ybhA	pyridoxal phosphatase [Serratia marcescens]
SMR_GM003872	242.347	541.87	1.16087	1.94745e-17	6.2579e-16	yes	cutC	copper homeostasis protein CutC [Serratia marcescens]
SMR_GM002802	3193.17	7159.39	1.16485	5.09477e-24	2.19316e-22	yes	lrp	transcriptional regulator, AsnC family [Serratia proteamaculans 568] [Serratia proteamaculans]
SMR_GM001811	12.6567	28.5567	1.17393	0.0108188	0.0432658	yes	MW2112	NADPH:quinone reductase [Serratia marcescens]
SMR_GM000659	16.8933	38.3	1.18089	0.000445871	0.00281398	yes	puuE	aspartate aminotransferase family protein [Serratia marcescens]
SMR_GM002206	18.3233	41.7167	1.18694	0.0047738	0.0220921	yes	fsr	Fosmidomycin resistance protein [Serratia marcescens]
SMR_GM003852	74.0933	168.84	1.18824	6.13302e-10	1.04524e-08	yes	--	adenylate cyclase [Serratia marcescens]
SMR_GM000411	82.5767	188.797	1.19303	0.000153719	0.00107087	yes	--	DUF2165 domain-containing protein [Serratia marcescens]
SMR_GM001653	34.5	78.9967	1.1952	0.00399835	0.0188281	yes	--	acetyltransferase [Serratia marcescens]
SMR_GM003683	46.7367	107.277	1.19871	0.00108158	0.00615368	yes	--	glyoxalase/bleomycin resistance protein/dioxygenase [Serratia marcescens WW4] [Serratia marcescens]
SMR_GM004032	32.34	74.25	1.19907	0.000274454	0.00182025	yes	flgG	flagellar basal body rod protein FlgG [Serratia marcescens]
SMR_GM000845	33.0767	76.21	1.20417	5.50147e-05	0.000429114	yes	potA	spermidine/putrescine ABC transporter ATP-binding protein [Serratia marcescens]
SMR_GM002176	81.85	188.887	1.20647	1.64054e-10	2.99432e-09	yes	tesB	acyl-CoA thioesterase II [Serratia marcescens subsp. marcescens Db11] [Serratia marcescens]
SMR_GM001187	17.25	39.95	1.2116	0.00377136	0.0179071	yes	gltS	glutamate transporter [Serratia marcescens subsp. marcescens Db11] [Serratia marcescens]
SMR_GM003755	1490.42	3462.76	1.2162	1.62283e-25	7.55612e-24	yes	ompW	outer membrane protein W [Serratia marcescens subsp. marcescens Db11] [Serratia marcescens]
SMR_GM001126	105.96	246.35	1.21719	4.73308e-12	1.01395e-10	yes	glpF	glycerol uptake facilitator GlpF [Serratia marcescens EGD-HP20] [Serratia marcescens]
SMR_GM001739	53.3133	124.577	1.22447	1.74755e-08	2.4919e-07	yes	F09G2.8	phospholipase [Serratia sp. YD25]
SMR_GM004037	26.9167	63.1333	1.2299	0.0104156	0.0419104	yes	flgB	flagellar basal-body rod protein FlgB [Serratia marcescens WW4] [Serratia marcescens]
SMR_GM002345	365.303	859.787	1.23488	7.47162e-20	2.74944e-18	yes	sucD	succinyl-CoA synthetase, alpha subunit [Serratia marcescens WW4] [Serratia marcescens]
SMR_GM003311	104.93	247.05	1.23538	1.53467e-13	3.72484e-12	yes	dapA	dihydrodipicolinate synthase [Serratia marcescens]
SMR_GM002770	127.08	299.497	1.2368	4.72747e-12	1.01395e-10	yes	artJ	arginine ABC transporter substrate-binding protein [Serratia marcescens]
SMR_GM001208	147.043	347.02	1.23878	5.35693e-08	7.25332e-07	yes	yihD	DUF1040 protein YihD [Serratia marcescens WW4] [Serratia marcescens]
SMR_GM004556	84.8867	200.59	1.24064	3.36112e-07	4.01487e-06	yes	--	rhodanese [Serratia marcescens]
SMR_GM002286	18.89	44.8067	1.24609	0.00756426	0.0324362	yes	azoR	FMN-dependent NADH-azoreductase [Serratia marcescens]
SMR_GM002108	2574.42	6115.67	1.24827	5.37875e-25	2.45432e-23	yes	ppnP	YaiE family cytoplasmic protein [Serratia marcescens subsp. marcescens ATCC 13880] [Serratia marcescens]
SMR_GM002200	12.1133	28.8367	1.25131	0.00357732	0.0171643	yes	cdaR	MULTISPECIES: XRE family transcriptional regulator [Serratia]
SMR_GM001540	8.70333	21.1	1.2776	0.00200213	0.0103815	yes	dsbD	protein-disulfide reductase DsbD [Serratia marcescens]
SMR_GM004333	34.7233	84.3933	1.28122	0.000395271	0.00252608	yes	gene	tail protein [Serratia marcescens]
SMR_GM004526	19.01	46.3033	1.28436	0.00556009	0.0251943	yes	hisP	amino acid transporter [Serratia marcescens]
SMR_GM002565	43.9033	107.58	1.29301	2.22828e-09	3.54274e-08	yes	prpC	2-methylcitrate synthase [Serratia marcescens subsp. marcescens ATCC 13880] [Serratia marcescens]
SMR_GM004030	9.98333	24.5367	1.29735	0.00682261	0.0298395	yes	flgI1	flagellar P-ring protein precursor FlgI [Serratia marcescens WW4] [Serratia marcescens]
SMR_GM001507	69.5767	172.427	1.30931	4.40861e-17	1.37784e-15	yes	acs	acetyl-coenzyme A synthetase [Serratia marcescens]
SMR_GM002718	24.13	60.0467	1.31526	0.000227737	0.00153269	yes	hisG	ATP phosphoribosyltransferase [Serratia marcescens VGH107] [Serratia marcescens]
SMR_GM001212	19.49	48.5033	1.31535	3.52955e-05	0.000286063	yes	hsrA	major facilitator superfamily protein [Serratia marcescens subsp. marcescens Db11] [Serratia marcescens]
SMR_GM002813	91.3	227.787	1.319	1.87697e-11	3.74e-10	yes	ansB	L-asparaginase 2 [Serratia marcescens]
SMR_GM003665	124.693	311.813	1.3223	4.68208e-06	4.46019e-05	yes	--	acid-shock protein [Serratia marcescens]
SMR_GM003365	10.6233	26.6233	1.32545	0.00264247	0.0132355	yes	osmV	glycine/betaine ABC transporter ATP-binding protein [Serratia marcescens EGD-HP20] [Serratia marcescens]
SMR_GM001110	35.4767	89.2933	1.33168	5.27975e-06	4.97758e-05	yes	argB	acetylglutamate kinase [Serratia marcescens subsp. marcescens Db11] [Serratia marcescens]
SMR_GM001495	48.1133	121.3	1.33407	2.84482e-13	6.72586e-12	yes	thiC	phosphomethylpyrimidine synthase ThiC [Serratia sp. FS14]
SMR_GM002330	25.1567	63.65	1.33922	0.000160228	0.00110776	yes	pxpB	allophanate hydrolase 2 subunit 1 [Serratia marcescens subsp. marcescens ATCC 13880] [Serratia marcescens]
SMR_GM002503	34.3567	86.93	1.33926	0.000664779	0.00404452	yes	phnC	phosphonate/organophosphate ester transporter subunit [Serratia marcescens WW4] [Serratia marcescens]
SMR_GM001127	42.07	106.63	1.34175	1.03862e-06	1.11774e-05	yes	glpK	glycerol kinase [Serratia marcescens WW4] [Serratia marcescens]
SMR_GM001089	54.64	139.2	1.34913	3.30271e-18	1.1331e-16	yes	ilvD	dihydroxy-acid dehydratase [Serratia marcescens]
SMR_GM002773	769.517	1968.3	1.35493	1.08437e-28	5.75348e-27	yes	artJ	arginine ABC transporter substrate-binding protein [Serratia marcescens WW4] [Serratia marcescens]
SMR_GM003259	134.563	344.213	1.35502	1.37807e-16	4.19209e-15	yes	ppsR	phosphoenolpyruvate synthase regulatory protein [Serratia marcescens]
SMR_GM004020	13.4467	34.4067	1.35544	0.000921683	0.00539877	yes	fliM	flagellar motor switch protein FliM [Serratia marcescens WW4] [Serratia marcescens]
SMR_GM001154	145.71	374.11	1.36036	8.92365e-19	3.18114e-17	yes	kbl	glycine C-acetyltransferase [Serratia marcescens WW4] [Serratia marcescens]
SMR_GM003152	9.08667	23.4433	1.36735	0.00189659	0.00990174	yes	puuP	putrescine importer [Serratia marcescens subsp. marcescens ATCC 13880] [Serratia marcescens]
SMR_GM001542	594.603	1534.97	1.36821	2.2288e-26	1.08191e-24	yes	dcuA	C4-dicarboxylate transporter [Serratia marcescens]
SMR_GM003312	592.557	1540.34	1.37822	5.99104e-21	2.27226e-19	yes	yjbD	YjbD family (DUF3811) [Serratia marcescens]
SMR_GM004515	14.3533	37.34	1.37934	0.00109749	0.00622865	yes	dxs	transketolase [Serratia marcescens]
SMR_GM003970	7.94667	20.6833	1.38005	0.00348926	0.016866	yes	narK	NarK family nitrate/nitrite MFS transporter [Serratia marcescens]
SMR_GM001726	9.36	24.3633	1.38013	0.00858409	0.0359021	yes	yxjC	transporter [Serratia marcescens]
SMR_GM001670	16.0733	41.8833	1.38171	9.60384e-05	0.000712558	yes	treB	PTS system trehalose-specific IIBC components [Serratia marcescens subsp. marcescens ATCC 13880] [Serratia marcescens]
SMR_GM003784	67.7433	176.587	1.38223	1.11581e-14	3.08571e-13	yes	oppA	peptide ABC transporter substrate-binding protein [Serratia marcescens]
SMR_GM001201	175.33	457.113	1.38248	2.99336e-07	3.61341e-06	yes	--	hypothetical protein F518_06429 [Serratia marcescens VGH107] [Serratia marcescens]
SMR_GM001436	269.82	703.86	1.38329	4.3994e-24	1.93024e-22	yes	ugpB	glycerol-3-phosphate transporter periplasmic protein UgpB [Serratia marcescens WW4] [Serratia marcescens]
SMR_GM001317	30.7367	80.4667	1.38843	1.72862e-09	2.76761e-08	yes	--	glycerophosphodiester phosphodiesterase [Serratia marcescens]
SMR_GM001764	104.067	272.847	1.39058	5.26814e-24	2.24659e-22	yes	hpcC	5-carboxymethyl-2-hydroxymuconate semialdehyde dehydrogenase [Serratia marcescens subsp. marcescens ATCC 13880] [Serratia marcescens]
SMR_GM004504	318.083	834.153	1.39091	7.74171e-19	2.78153e-17	yes	pecT	transcriptional regulator LrhA [Serratia marcescens]
SMR_GM001049	54.8867	144.01	1.39164	1.35353e-14	3.6763e-13	yes	gdhA	NADP-specific glutamate dehydrogenase [Serratia marcescens subsp. marcescens ATCC 13880] [Serratia marcescens]
SMR_GM001543	1556.24	4108.31	1.40048	6.3804e-37	4.77275e-35	yes	aspA	aspartate ammonia-lyase [Serratia marcescens WW4] [Serratia marcescens]
SMR_GM004267	17.3367	46.1267	1.41177	0.00137382	0.00755267	yes	livG	branched-chain amino acid transport ATP-binding protein [Serratia marcescens subsp. marcescens ATCC 13880] [Serratia marcescens]
SMR_GM001466	114.217	304.757	1.41588	4.35001e-23	1.78821e-21	yes	pepQ	Xaa-Pro dipeptidase [Serratia marcescens]
SMR_GM001264	8.25667	22.1833	1.42584	0.0117859	0.0466831	yes	tdcB	threonine dehydratase [Serratia marcescens subsp. marcescens ATCC 13880] [Serratia marcescens]
SMR_GM002556	808.427	2179.83	1.43103	2.19778e-31	1.31953e-29	yes	ompF	porin [Serratia marcescens WW4] [Serratia marcescens]
SMR_GM003096	17.3267	46.72	1.43105	0.00124857	0.00693939	yes	--	sugar isomerase [Serratia marcescens]
SMR_GM002011	5.76	15.5333	1.43123	0.00110444	0.0062603	yes	iutA	ligand-gated channel protein [Serratia marcescens]
SMR_GM000989	76.08	205.633	1.43448	2.64763e-12	5.80824e-11	yes	glpR	transcriptional regulator, DeoR family [Serratia plymuthica AS9] [Serratia plymuthica]
SMR_GM001649	12.0767	32.7867	1.44089	5.01265e-07	5.80525e-06	yes	speF	ornithine decarboxylase [Serratia marcescens]
SMR_GM003869	9.79333	26.6967	1.44679	0.00152529	0.00826591	yes	fkpA	FKBP-type peptidylprolyl isomerase [Serratia marcescens]
SMR_GM002661	26.0767	71.1567	1.44824	4.92846e-10	8.51839e-09	yes	mglA	galactose/methyl galaxtoside transporter ATP-binding protein [Serratia marcescens WW4] [Serratia marcescens]
SMR_GM002333	16.7133	45.6933	1.45098	0.00500779	0.0230116	yes	--	membrane protein [Serratia marcescens subsp. marcescens ATCC 13880] [Serratia marcescens]
SMR_GM004164	31.46	86.1633	1.45356	2.88356e-06	2.87915e-05	yes	afmid	esterase [Serratia marcescens]
SMR_GM002934	47.1467	129.4	1.45661	5.58349e-14	1.41542e-12	yes	dcuB	anaerobic C4-dicarboxylate transporter [Serratia marcescens VGH107] [Serratia marcescens]
SMR_GM001767	98.0333	269.56	1.45926	8.78126e-12	1.80491e-10	yes	hpcG	2-oxo-hepta-3-ene-1,7-dioic acid hydratase [Serratia marcescens VGH107] [Serratia marcescens]
SMR_GM001652	47.9967	132.253	1.4623	5.96849e-08	7.96322e-07	yes	phnP	phosphonate metabolism protein PhnP [Serratia marcescens]
SMR_GM001748	55.14	152.13	1.46413	1.24225e-12	2.79232e-11	yes	puuB	FAD-dependent oxidoreductase [Serratia marcescens]
SMR_GM002002	94.84	262.153	1.46684	1.43488e-15	4.09211e-14	yes	dkgB	2,5-diketo-D-gluconate reductase B [Serratia marcescens subsp. marcescens Db11] [Serratia marcescens]
SMR_GM003097	6.00333	16.67	1.47342	0.00779143	0.0332578	yes	licH	6-phospho-beta-glucosidase BglT [Serratia marcescens]
SMR_GM001502	28.0367	78.0633	1.47733	0.00141502	0.00776051	yes	yjaH	Protein of uncharacterised function (DUF1481) [Serratia marcescens]
SMR_GM003956	5.46667	15.2333	1.4785	0.000364127	0.00234677	yes	narG	nitrate reductase [Serratia marcescens]
SMR_GM003555	703.387	1960.57	1.47889	8.21454e-29	4.40976e-27	yes	gdhA	glutamate dehydrogenase [Serratia marcescens subsp. marcescens Db11] [Serratia marcescens]
SMR_GM001657	13.1933	36.9767	1.48681	0.00161704	0.00867043	yes	dppD	phosphonate C-P lyase system protein PhnK [Serratia ureilytica]
SMR_GM004558	31.9967	89.9533	1.49126	6.37464e-07	7.25374e-06	yes	--	endonuclease [Serratia marcescens]
SMR_GM001153	320.25	909.6	1.50603	2.81112e-31	1.66586e-29	yes	tdh	L-threonine 3-dehydrogenase [Serratia marcescens subsp. marcescens ATCC 13880] [Serratia marcescens]
SMR_GM001655	17.19	48.9767	1.51053	4.66611e-05	0.000366576	yes	phnM	phosphonate metabolism protein PhnM [Serratia marcescens VGH107] [Serratia marcescens]
SMR_GM001490	6.61	18.9233	1.51744	0.012638	0.0494147	yes	thiH	2-iminoacetate synthase ThiH [Serratia marcescens]
SMR_GM002824	1379.44	3972.77	1.52607	1.20948e-26	5.99878e-25	yes	cspB	cold-shock DNA-binding domain-containing protein [Serratia marcescens WW4] [Serratia marcescens]
SMR_GM001769	27.54	80.2033	1.54213	1.49006e-06	1.55587e-05	yes	pht1	4-hydroxyphenylacetate permease [Serratia marcescens]
SMR_GM000416	22.23	64.9567	1.54697	2.91841e-05	0.000241682	yes	alsE	allulose-6-phosphate 3-epimerase [Serratia marcescens]
SMR_GM001407	21.0367	61.6367	1.55088	7.48928e-06	6.87597e-05	yes	glpQ	periplasmic glycerophosphodiester phosphodiesterase [Serratia marcescens WW4] [Serratia marcescens]
SMR_GM004201	21.7033	63.7267	1.55398	0.00392934	0.0185414	yes	ydcZ	MULTISPECIES: membrane protein [Serratia]
SMR_GM001765	122.92	362.217	1.55913	7.74346e-25	3.49836e-23	yes	bphC	3,4-dihydroxyphenylacetate 2,3-dioxygenase [Serratia marcescens]
SMR_GM000014	20.0733	59.3	1.56275	1.14122e-06	1.21953e-05	yes	dhaK-2	dihydroxyacetone kinase [Serratia marcescens]
SMR_GM001738	26.5433	78.5267	1.56483	0.000527251	0.00327326	yes	--	ferric siderophore transporter [Serratia marcescens subsp. marcescens ATCC 13880] [Serratia marcescens]
SMR_GM000312	1161.45	3462.19	1.57576	2.21688e-38	1.68594e-36	yes	Spro_3794	chromosome segregation ATPase [Serratia marcescens subsp. marcescens ATCC 13880] [Serratia marcescens]
SMR_GM000730	11.1833	33.3467	1.57619	0.0097928	0.03983	yes	--	permease [Serratia marcescens WW4] [Serratia marcescens]
SMR_GM003781	25.5067	76.2633	1.58012	3.31381e-07	3.96874e-06	yes	oppC	oligopeptide ABC transporter permease OppC [Serratia marcescens WW4] [Serratia marcescens]
SMR_GM003955	10.7067	32.22	1.58945	3.16622e-05	0.000260315	yes	narH	nitrate reductase subunit beta [Serratia marcescens]
SMR_GM002504	128.807	387.927	1.59058	9.80303e-16	2.84194e-14	yes	phnD	phosphonate/organophosphate ester transporter subunit [Serratia marcescens WW4] [Serratia marcescens]
SMR_GM002660	40.8167	123.017	1.59162	1.19486e-10	2.21632e-09	yes	mglB	methyl-galactoside transporter subunit [Serratia marcescens WW4] [Serratia marcescens]
SMR_GM002458	11.4967	34.7267	1.59483	0.0021732	0.0111834	yes	argT	ABC transporter substrate-binding protein [Serratia marcescens]
SMR_GM004516	10.4933	32.1233	1.61415	0.00247462	0.0125617	yes	Tktl2	transketolase [Serratia marcescens subsp. marcescens ATCC 13880] [Serratia marcescens]
SMR_GM000752	18.4033	56.64	1.62185	4.42329e-05	0.0003498	yes	IUNH	ribonucleoside hydrolase [Serratia marcescens]
SMR_GM002964	211.127	650.953	1.62445	5.10072e-36	3.5807e-34	yes	yclF	amino acid transporter [Serratia sp. TEL]
SMR_GM004559	24.39	75.77	1.63534	6.89251e-10	1.16916e-08	yes	YPO1009	peptidase T [Serratia marcescens]
SMR_GM004029	11.67	36.4667	1.64377	0.000123678	0.000887331	yes	flgJ	flagellar rod assembly protein/muramidase FlgJ [Serratia marcescens]
SMR_GM001270	141.47	443.02	1.64688	2.76752e-32	1.72989e-30	yes	BF3802	hyperadherence mediator [Serratia marcescens subsp. marcescens ATCC 13880] [Serratia marcescens]
SMR_GM000937	11.88	37.3333	1.65193	5.79614e-06	5.44193e-05	yes	licH	6-phospho-beta-glucosidase [Serratia marcescens]
SMR_GM001508	97.7733	308.09	1.65584	1.41199e-24	6.25523e-23	yes	gltP	glutamate/aspartate:proton symporter [Serratia marcescens WW4] [Serratia marcescens]
SMR_GM001218	57.9	183.943	1.66763	5.41604e-08	7.31165e-07	yes	rbsD	high-affinity permease component of an ABC superfamily ribose transporter [Serratia marcescens subsp. marcescens ATCC 13880] [Serratia marcescens]
SMR_GM001737	40.85	130.287	1.67328	5.91489e-28	3.03255e-26	yes	--	TonB-dependent receptor [Serratia marcescens subsp. marcescens ATCC 13880] [Serratia marcescens]
SMR_GM002586	391.33	1250.24	1.67574	2.27962e-30	1.28419e-28	yes	glnH	periplasmic substrate-binding component of an ABC superfamily glutamine transporter [Serratia marcescens subsp. marcescens ATCC 13880] [Serratia marcescens]
SMR_GM002751	22.2533	71.4	1.6819	0.000124618	0.000892673	yes	--	Uncharacterised protein [Serratia marcescens]
SMR_GM002175	7.98	25.64	1.68394	0.00157285	0.00849339	yes	amtB	ammonium transporter [Serratia marcescens]
SMR_GM001362	68.0633	220.193	1.69382	9.50055e-24	4.01398e-22	yes	dctA	aerobic C4-dicarboxylate transport protein [Serratia marcescens subsp. marcescens Db11] [Serratia marcescens]
SMR_GM004517	15.2367	49.3933	1.69677	1.32636e-07	1.70006e-06	yes	ulaA	PTS ascorbate transporter subunit IIC [Serratia marcescens]
SMR_GM001217	21.1433	68.6667	1.69941	3.10422e-10	5.5115e-09	yes	rbsA	Ribose import ATP-binding protein RbsA [Serratia marcescens]
SMR_GM000375	18.0867	58.7467	1.69958	4.63083e-09	7.04349e-08	yes	mmlH	MFS transporter [Serratia marcescens]
SMR_GM001749	41.5567	135.47	1.70482	3.58657e-05	0.000289655	yes	--	cytoplasmic protein [Serratia marcescens]
SMR_GM002124	15.2833	50.19	1.71544	5.09449e-06	4.82285e-05	yes	ybdG	mechanosensitive channel protein, miniconductance [Serratia sp. FS14]
SMR_GM003688	275.977	912.737	1.72565	2.07295e-45	1.89177e-43	yes	mppA	MULTISPECIES: peptide ABC transporter substrate-binding protein [Serratia]
SMR_GM002437	13.3533	44.3833	1.73282	7.50589e-06	6.87738e-05	yes	ahcY	adenosylhomocysteinase [Serratia marcescens]
SMR_GM003098	10.4833	34.9567	1.73747	3.18086e-06	3.14843e-05	yes	malP	PTS glucose transporter subunit IIBC [Serratia marcescens]
SMR_GM002564	27.5767	92.42	1.74476	2.2626e-10	4.04872e-09	yes	prpB	2-methylisocitrate lyase [Serratia sp. FS14]
SMR_GM003150	7.40333	25.03	1.75741	0.00233172	0.0119145	yes	puuA	glutamate--putrescine ligase [Serratia marcescens WW4] [Serratia marcescens]
SMR_GM004231	18.2067	61.6233	1.75901	3.88097e-09	6.02342e-08	yes	agp	bifunctional glucose-1-phosphatase/inositol phosphatase [Serratia marcescens]
SMR_GM002919	568.567	1924.91	1.75939	8.00403e-53	9.36471e-51	yes	ooxA	pyridine nucleotide-disulfide oxidoreductase [Serratia marcescens]
SMR_GM001330	9.46333	32.1333	1.76365	5.89039e-05	0.00045633	yes	nemA	alkene reductase [Serratia sp. SCBI]
SMR_GM000475	53.01	182.817	1.78606	1.91521e-13	4.59954e-12	yes	--	periplasmic substrate-binding component of an ABC superfamily iron transporter [Serratia marcescens subsp. marcescens ATCC 13880] [Serratia marcescens]
SMR_GM001505	20.6667	71.62	1.79306	1.73274e-07	2.17212e-06	yes	actP	cation acetate symporter [Serratia marcescens]
SMR_GM004161	3.39333	11.82	1.80045	0.0105461	0.0423982	yes	ytnA	amino acid permease [Serratia marcescens]
SMR_GM004627	24.05	84.0967	1.80601	1.66177e-14	4.40853e-13	yes	dppA	ABC transporter substrate-binding protein [Serratia marcescens]
SMR_GM001491	9.94667	35.4333	1.83282	0.000508449	0.00316083	yes	thiG	thiazole synthase [Serratia marcescens]
SMR_GM000490	22.23	79.4433	1.83742	1.05696e-08	1.56588e-07	yes	--	glyoxalase [Serratia marcescens]
SMR_GM000967	427.61	1540.62	1.84914	9.85347e-53	1.12403e-50	yes	pckA	phosphoenolpyruvate carboxykinase [Serratia marcescens WW4] [Serratia marcescens]
SMR_GM000672	5.7	20.59	1.85291	0.00205795	0.0106347	yes	uxaC	uronate isomerase [Serratia marcescens]
SMR_GM001050	35.55	130.333	1.87428	5.85476e-12	1.23682e-10	yes	--	ABC-type sugar transport system periplasmic component [Serratia marcescens]
SMR_GM004529	74.51	273.893	1.87811	1.35826e-17	4.4911e-16	yes	hisJ	lysine/arginine/ornithine transporter subunit [Serratia marcescens WW4] [Serratia marcescens]
SMR_GM003931	78.6567	292.143	1.89304	2.69644e-29	1.48239e-27	yes	astA	arginine succinyltransferase [Serratia marcescens WW4] [Serratia marcescens]
SMR_GM004155	11.39	42.4667	1.89856	3.03785e-05	0.000251118	yes	paaH	3-hydroxyacyl-CoA dehydrogenase [Serratia marcescens]
SMR_GM001015	8.16667	30.6133	1.90634	0.000823716	0.00488767	yes	--	inosose isomerase [Serratia marcescens]
SMR_GM001349	16.3167	61.77	1.92056	0.000732405	0.00443231	yes	dppC	dipeptide transporter [Serratia marcescens subsp. marcescens Db11] [Serratia marcescens]
SMR_GM003630	14.1467	53.66	1.92338	0.00107005	0.00611092	yes	nudI	nucleoside triphosphatase [Serratia marcescens]
SMR_GM001759	18.4867	70.7567	1.93638	1.24356e-08	1.82455e-07	yes	moaF	MoaF family protein [Serratia marcescens subsp. marcescens ATCC 13880] [Serratia marcescens]
SMR_GM003783	293.89	1133.2	1.94706	1.1712e-63	1.84282e-61	yes	oppA	periplasmic substrate-binding component of an ABC superfamily oligopeptide transporter [Serratia marcescens subsp. marcescens ATCC 13880] [Serratia marcescens]
SMR_GM003779	50.43	196.593	1.96286	7.88546e-22	3.10184e-20	yes	oppF	oligopeptide ABC transporter ATP-binding protein OppF [Serratia marcescens WW4] [Serratia marcescens]
SMR_GM003720	41.7433	163.637	1.97088	1.08596e-35	7.39585e-34	yes	cstA	carbon starvation protein A [Serratia marcescens]
SMR_GM004528	19.3967	76.3367	1.97657	3.23462e-05	0.000264035	yes	hisQ	permease component of an ABC superfamily histidine transporter [Serratia marcescens subsp. marcescens ATCC 13880] [Serratia marcescens]
SMR_GM003628	11.7867	46.48	1.97945	2.29896e-08	3.22774e-07	yes	pitA	anion permease [Serratia marcescens]
SMR_GM004268	8.96333	36.1967	2.01375	1.01032e-06	1.09504e-05	yes	braE	branched-chain amino acid transport system permease protein [Serratia marcescens subsp. marcescens ATCC 13880] [Serratia marcescens]
SMR_GM002548	11.9833	48.6367	2.02102	0.00185097	0.009708	yes	yedA	drug/metabolite exporter YedA [Serratia marcescens]
SMR_GM003932	84.8867	346.63	2.02979	1.86637e-31	1.1355e-29	yes	astC	succinylornithine transaminase, PLP-dependent [Serratia marcescens WW4] [Serratia marcescens]
SMR_GM004154	12.7867	52.39	2.03465	1.14517e-06	1.22089e-05	yes	paaG	enoyl-CoA hydratase [Serratia marcescens WW4] [Serratia marcescens]
SMR_GM004446	11.1233	45.6667	2.03755	0.00723534	0.031205	yes	--	phage tail protein [Serratia marcescens]
SMR_GM000170	12.99	53.6333	2.04573	3.25228e-09	5.09972e-08	yes	ydcS	spermidine/putrescine ABC transporter substrate-binding protein [Serratia marcescens]
SMR_GM001768	21.2333	87.73	2.04674	6.86767e-11	1.32224e-09	yes	hpcH	2-keto-3-deoxy-L-rhamnonate aldolase [Serratia sp. FS14]
SMR_GM000426	10.92	45.33	2.05349	0.000104985	0.000772657	yes	--	Protein of uncharacterised function (DUF2848) [Serratia marcescens]
SMR_GM001673	4.09667	17.05	2.05725	1.75777e-05	0.000150483	yes	nahA	beta-N-acetylhexosaminidase [Serratia marcescens]
SMR_GM000834	35.5833	148.817	2.06426	2.01692e-18	7.13426e-17	yes	malG	maltose transporter permease [Serratia marcescens VGH107] [Serratia marcescens]
SMR_GM000169	4.25	18.28	2.10473	0.00201296	0.0104258	yes	ydcT	ABC transporter ATP-binding protein [Serratia marcescens]
SMR_GM004518	19.67	85.09	2.11299	0.000428974	0.00271485	yes	--	PTS family sugar porter component IIB [Serratia marcescens WW4] [Serratia marcescens]
SMR_GM000934	29.3633	132.063	2.16914	4.10492e-27	2.0812e-25	yes	btsS	sensor histidine kinase [Serratia marcescens]
SMR_GM000492	11.88	53.4733	2.17028	3.19985e-06	3.16038e-05	yes	fabG	short-chain dehydrogenase [Serratia marcescens]
SMR_GM002918	600.81	2747.17	2.19297	5.14372e-69	9.38832e-67	yes	mnmC	D-amino-acid oxidase [Serratia marcescens subsp. marcescens ATCC 13880] [Serratia marcescens]
SMR_GM000936	30.6367	140.447	2.19669	7.6369e-06	6.9834e-05	yes	licA	PTS system cellobiose-specific IIA component [Serratia marcescens subsp. marcescens ATCC 13880] [Serratia marcescens]
SMR_GM001350	11.8233	54.5	2.20462	6.94058e-10	1.17296e-08	yes	dppD	dipeptide/heme transporter [Serratia marcescens WW4] [Serratia marcescens]
SMR_GM000455	5.24	24.2533	2.21054	0.0025621	0.0128896	yes	dlgD	3-dehydro-L-gulonate 2-dehydrogenase [Serratia marcescens subsp. marcescens ATCC 13880] [Serratia marcescens]
SMR_GM000729	15.6467	72.5167	2.21246	2.46323e-08	3.42675e-07	yes	--	Di-and tricarboxylate transporter [Serratia marcescens SMB2099] [Serratia marcescens]
SMR_GM000374	54.46	254.893	2.22662	5.00523e-31	2.92806e-29	yes	moaF	molybdenum cofactor biosynthesis protein F [Serratia marcescens subsp. marcescens ATCC 13880] [Serratia marcescens]
SMR_GM001501	3008.86	14570.5	2.27576	1.28902e-77	2.9409e-75	yes	hupA	DNA-binding protein [Chania multitudinisentens RB-25] [Chania multitudinisentens]
SMR_GM004148	21.7467	106.99	2.29861	3.46315e-16	1.01951e-14	yes	paaA	1,2-phenylacetyl-CoA epoxidase subunit A [Serratia marcescens]
SMR_GM003475	11.2067	55.1967	2.30022	7.70364e-12	1.61246e-10	yes	aldA	aldehyde dehydrogenase [Serratia marcescens]
SMR_GM004018	3.06667	15.2167	2.31091	0.00108839	0.00618469	yes	fliK	flagellar hook-length control protein FliK [Serratia marcescens]
SMR_GM002900	5.76667	28.6633	2.3134	1.5416e-06	1.60601e-05	yes	rhmT	MFS transporter [Serratia marcescens]
SMR_GM001347	564.073	2822.84	2.32319	1.05387e-85	2.67157e-83	yes	dppA	periplasmic substrate-binding component of an ABC superfamily dipeptide transporter [Serratia marcescens subsp. marcescens ATCC 13880] [Serratia marcescens]
SMR_GM004158	36.7767	185.937	2.33795	8.32111e-39	6.43546e-37	yes	paaK	phenylacetyl-CoA ligase [Serratia marcescens subsp. marcescens Db11] [Serratia marcescens]
SMR_GM004240	1.61333	8.40333	2.38092	4.09814e-05	0.000326919	yes	lacZ	beta-D-galactosidase [Serratia marcescens]
SMR_GM004036	4.98667	26.37	2.40275	0.0116943	0.0463605	yes	flgC	flagellar basal-body rod protein FlgC [Serratia marcescens WW4] [Serratia marcescens]
SMR_GM002748	327.327	1738.65	2.40916	5.28203e-90	1.60679e-87	yes	sdaC	serine transporter [Serratia marcescens BIDMC 81] [Serratia marcescens]
SMR_GM000493	18.4567	98.4367	2.41505	2.96262e-15	8.34472e-14	yes	tsaM1	3-phenylpropionate dioxygenase [Serratia nematodiphila DZ0503SBS1] [Serratia nematodiphila]
SMR_GM000166	4.82	25.7367	2.41672	8.25543e-07	9.16534e-06	yes	prr	4-aminobutyraldehyde dehydrogenase [Serratia marcescens subsp. marcescens ATCC 13880] [Serratia marcescens]
SMR_GM004270	123.267	660.38	2.42151	3.24528e-60	4.48733e-58	yes	BR1785	ABC transporter, substrate-binding protein [Serratia marcescens subsp. marcescens Db11] [Serratia marcescens]
SMR_GM002912	67.0933	364.547	2.44186	4.32283e-36	3.08204e-34	yes	lhpD	ureidoglycolate/malate/sulfolactate dehydrogenase family protein [Serratia marcescens subsp. marcescens ATCC 13880] [Serratia marcescens]
SMR_GM000670	107.883	588.993	2.44878	5.43917e-66	9.19219e-64	yes	sstT	serine/threonine transporter SstT [Serratia marcescens]
SMR_GM001334	3.46667	18.98	2.45286	3.39588e-05	0.000276703	yes	arbB	6-phospho-beta-glucosidase [Serratia marcescens]
SMR_GM004269	11.69	65.9833	2.49683	3.279e-07	3.94778e-06	yes	braD	LIV-I protein H [Serratia marcescens]
SMR_GM002600	5.20333	29.65	2.51052	0.000135832	0.000963922	yes	ltnD	oxidoreductase [Serratia marcescens]
SMR_GM001195	430.353	2480.82	2.52722	1.95747e-76	4.2533e-74	yes	glnA	glutamine synthetase [Serratia marcescens WW4] [Serratia marcescens]
SMR_GM003051	3.06333	18.22	2.57235	0.00317046	0.0155223	yes	xypA	rhizopine-binding protein [Serratia nematodiphila DZ0503SBS1] [Serratia nematodiphila]
SMR_GM003769	2.21	13.3467	2.59436	0.000195356	0.00132453	yes	xylB	xylulokinase [Serratia marcescens]
SMR_GM002917	573.237	3477.94	2.60103	1.51203e-105	7.66601e-103	yes	PA1268	hydroxyproline-2-epimerase [Serratia marcescens]
SMR_GM003927	129.267	787.277	2.60652	1.04541e-88	2.98137e-86	yes	ompF	outer membrane protein C [Serratia marcescens subsp. marcescens ATCC 13880] [Serratia marcescens]
SMR_GM003771	2.47667	15.1467	2.61253	0.00173724	0.00922819	yes	rbsC	sugar ABC transporter permease [Serratia marcescens]
SMR_GM003930	17.6167	108.35	2.62069	4.71164e-30	2.62185e-28	yes	astD	succinylglutamic semialdehyde dehydrogenase [Serratia marcescens subsp. marcescens ATCC 13880] [Serratia marcescens]
SMR_GM000482	4.78333	29.4567	2.62251	1.57285e-08	2.26401e-07	yes	ilvB	Acetolactate synthase isozyme 1 large subunit [Serratia marcescens]
SMR_GM003929	23.52	145.78	2.63183	9.17369e-37	6.64437e-35	yes	astB	succinylarginine dihydrolase [Serratia marcescens]
SMR_GM003768	13.9367	90.4133	2.69765	1.17486e-14	3.22945e-13	yes	XYL2	D-xylulose reductase [Serratia marcescens VGH107] [Serratia marcescens]
SMR_GM001602	58.43	381.947	2.70859	1.47285e-71	2.80025e-69	yes	tap	methyl-accepting chemotaxis protein [Serratia marcescens]
SMR_GM001348	9.04333	59.2667	2.71229	4.19687e-09	6.43167e-08	yes	dppB	binding--dependent transport system inner membrane component family protein [Serratia marcescens]
SMR_GM000017	3.11667	20.6133	2.7255	3.50009e-05	0.00028418	yes	eltD	sorbitol dehydrogenase [Serratia marcescens subsp. marcescens ATCC 13880] [Serratia marcescens]
SMR_GM003397	5.51667	36.7667	2.73653	0.000480085	0.00301325	yes	nicX	2,5-dihydroxypyridine 5,6-dioxygenase [Serratia marcescens]
SMR_GM001351	30.51	208.073	2.76974	1.30335e-30	7.43396e-29	yes	dppF	dipeptide ABC transporter ATP-binding protein [Serratia marcescens]
SMR_GM004152	12.0133	82.35	2.77713	3.34277e-18	1.13829e-16	yes	paaE	phenylacetic acid degradation protein [Serratia marcescens]
SMR_GM004162	3.72667	25.68	2.78469	1.73661e-06	1.79279e-05	yes	tyrB	aromatic amino acid aminotransferase [Serratia marcescens]
SMR_GM004153	2.84	19.59	2.78615	0.00338607	0.0164544	yes	paaF	2,3-dehydroadipyl-CoA hydratase [Serratia marcescens]
SMR_GM002914	29.7367	205.873	2.79144	2.07428e-42	1.69017e-40	yes	ACIAD0131	ketoglutarate semialdehyde dehydrogenase [Serratia marcescens]
SMR_GM002747	40.9867	284.22	2.79378	1.67903e-49	1.74123e-47	yes	sdaB	L-serine ammonia-lyase [Serratia sp. 506_PEND]
SMR_GM001272	9.00667	62.49	2.79456	1.44515e-25	6.79815e-24	yes	malS	alpha-amylase [Serratia marcescens]
SMR_GM003169	8.63	60.5233	2.81006	1.17144e-15	3.36182e-14	yes	proP	MFS transporter [Serratia marcescens]
SMR_GM000487	33.9033	239.917	2.82303	1.71292e-23	7.17068e-22	yes	--	cupin [Serratia marcescens WW4] [Serratia marcescens]
SMR_GM001724	1.62	11.6167	2.84213	0.00199326	0.0103473	yes	atoB	acetyl-CoA acetyltransferase [Serratia marcescens]
SMR_GM004266	3.99667	28.86	2.8522	0.000195328	0.00132453	yes	livF	phosphonate-transporting ATPase [Serratia marcescens VGH107] [Serratia marcescens]
SMR_GM000495	434.873	3177.91	2.86941	6.34133e-74	1.31525e-71	yes	andAb	Rieske (2Fe-2S) domain-containing protein [Serratia marcescens WW4] [Serratia marcescens]
SMR_GM000420	4.61333	33.8133	2.87371	2.24356e-06	2.29024e-05	yes	--	autoinducer 2 ABC transporter substrate-binding protein [Serratia marcescens]
SMR_GM000453	4.14333	30.6	2.88467	2.43548e-08	3.3985e-07	yes	--	sugar ABC transporter substrate-binding protein [Serratia marcescens]
SMR_GM000630	33.14	245.4	2.88849	9.78309e-58	1.27544e-55	yes	dhaD	glycerol dehydrogenase [Serratia marcescens]
SMR_GM000102	1.79333	13.9733	2.96196	0.00682719	0.0298395	yes	srlD	sorbitol 6-phosphate dehydrogenase [Serratia marcescens]
SMR_GM000833	16.8767	133.597	2.98478	2.51198e-21	9.71369e-20	yes	malF	maltose transporter subunit [Serratia marcescens]
SMR_GM003342	3.8	30.2533	2.99302	1.69355e-10	3.06083e-09	yes	malX	PTS system maltose and glucose-specific IICB components [Serratia marcescens subsp. marcescens ATCC 13880] [Serratia marcescens]
SMR_GM002915	309.013	2472.8	3.0004	2.05664e-119	1.34064e-116	yes	dapA	dihydrodipicolinate synthase family protein [Serratia marcescens]
SMR_GM004149	16.5833	132.757	3.00098	1.68234e-08	2.41399e-07	yes	paaB	phenylacetate-CoA oxygenase subunit PaaB [Serratia marcescens WW4] [Serratia marcescens]
SMR_GM000494	14.0067	115.387	3.04229	1.35891e-08	1.98741e-07	yes	--	Uncharacterised protein [Serratia marcescens]
SMR_GM001139	4.87333	44.2567	3.18291	0.000222544	0.00149995	yes	cpxP	periplasmic protein CpxP [Serratia marcescens]
SMR_GM003772	27.2533	260.007	3.25404	3.21511e-54	3.96502e-52	yes	xypA	sugar ABC transporter substrate-binding protein [Serratia marcescens]
SMR_GM002913	22.3267	214.93	3.26703	5.90416e-63	8.98023e-61	yes	yveA	aspartate:proton symporter [Serratia marcescens]
SMR_GM002174	9.29333	90.3367	3.28104	0.00212134	0.0109499	yes	glnK	nitrogen regulatory protein P-II 1 [Serratia marcescens]
SMR_GM000015	1.42333	14.2333	3.32193	0.00690214	0.030052	yes	dthD	D-threitol dehydrogenase [Serratia marcescens]
SMR_GM000832	102.047	1026.9	3.331	1.51867e-97	5.77475e-95	yes	malE	Maltodextrin-binding protein [Serratia marcescens]
SMR_GM003928	3.11333	32.26	3.37321	3.69039e-05	0.000296466	yes	astE	succinylglutamate desuccinylase [Serratia marcescens]
SMR_GM000484	2.66333	27.7767	3.38257	1.72396e-05	0.000148423	yes	nadX	aspartate dehydrogenase [Serratia marcescens]
SMR_GM000731	3.24667	34	3.3885	0.00696365	0.0302332	yes	--	cytoplasmic protein [Serratia marcescens EGD-HP20] [Serratia marcescens]
SMR_GM001722	1.09667	12.07	3.46023	0.0050419	0.0231218	yes	scoA	3-oxoacid CoA-transferase subunit A [Serratia marcescens WW4] [Serratia marcescens]
SMR_GM000830	14.1733	164.717	3.53874	5.03377e-26	2.39262e-24	yes	malK	maltose/maltodextrin transporter ATP-binding protein [Serratia marcescens]
SMR_GM001777	0.533333	6.66333	3.64313	0.0101139	0.0409491	yes	lgd1	L-fuconate dehydratase [Serratia marcescens]
SMR_GM000828	47.5867	661.513	3.79714	3.05751e-138	2.32524e-135	yes	malM	maltose regulon periplasmic protein [Serratia marcescens]
SMR_GM000099	5.85667	90.65	3.95216	1.15203e-07	1.48077e-06	yes	srlA	PTS system, glucitol/sorbitol-specific, IIC subunit [Serratia proteamaculans 568] [Serratia proteamaculans]
SMR_GM003067	15.2167	244.443	4.00578	4.51243e-43	3.813e-41	yes	--	fimbrial protein [Serratia marcescens]
SMR_GM000483	0.47	7.55333	4.00638	0.00539573	0.0244982	yes	styD	aldehyde dehydrogenase [Serratia marcescens]
SMR_GM001776	1.08	19.28	4.158	0.0016541	0.00884834	yes	Bcen2424_5521	ureidoglycolate lyase [Serratia marcescens]
SMR_GM000829	136.103	3884.25	4.83486	2.13537e-154	2.43592e-151	yes	lamB	maltoporin [Serratia sp. FS14]
SMR_GM000092	0.123333	6.64667	5.752	0.000615336	0.00377897	yes	rspA	bifunctional D-altronate/D-mannonate dehydratase [Serratia marcescens]
SMR_GM000831	0.703333	40.01	5.83001	1.85788e-17	6.01242e-16	yes	--	Oligo-1%2C6-glucosidase [Serratia marcescens]
SMR_GM000424	0.246667	32.75	7.05279	9.90182e-10	1.65502e-08	yes	--	Uncharacterised protein [Serratia marcescens]
SMR_GM000096	0.001	1.94333	10.9243	0.00510687	0.0233962	yes	shiA	MFS transporter [Serratia marcescens]
SMR_GM000114	0.001	2.25	11.1357	0.004406	0.0205358	yes	ygaY	major Facilitator Superfamily protein [Serratia marcescens]
SMR_GM003065	0.001	2.32333	11.182	0.000307422	0.00202128	yes	hifC	fimbrial protein [Serratia marcescens]
SMR_GM003396	0.001	2.91	11.5068	0.00966205	0.0395053	yes	nicC	6-hydroxynicotinate 3-monooxygenase precursor [Serratia marcescens]
SMR_GM002722	0.001	3.06667	11.5825	0.00489444	0.0226275	yes	bauR	Cys regulon transcriptional activator [Serratia marcescens subsp. marcescens ATCC 13880] [Serratia marcescens]
SMR_GM004302	0.001	3.07	11.584	0.000759852	0.00457415	yes	rbsA2	ribonucleotide-diphosphate reductase subunit alpha [Serratia marcescens]
SMR_GM003937	0.001	3.88	11.9218	0.0127782	0.04975	yes	appB	peptide ABC transporter permease [Serratia marcescens WW4] [Serratia marcescens]
SMR_GM002378	0.001	5.70667	12.4784	0.000784509	0.00469163	yes	PGN_1201	SAM-dependent methyltransferase [Serratia marcescens]
SMR_GM003064	0.001	9.36667	13.1933	6.02344e-07	6.87124e-06	yes	--	fimbrial family protein [Serratia marcescens]
SMR_GM001021	0.001	13.17	13.685	0.000148136	0.00103991	yes	smfA	fimbrial protein [Serratia marcescens WW4] [Serratia marcescens]
SMR_GM003066	0.001	13.52	13.7228	1.33349e-05	0.000117013	yes	fimB	molecular chaperone [Serratia marcescens]
